# Supplementary material for: Histone variant H3.3 residue S31 is essential for Xenopus gastrulation regardless of the deposition pathway
Source: Nat Commun. 2020 Mar 9;11:1256. doi: 10.1038/s41467-020-15084-4 (PMC7062693; doi:10.1038/s41467-020-15084-4)
Supplement: Supplementary file 7 — Supplementary Data 2 [file 41467_2020_15084_MOESM7_ESM.xls]

## Sheet: Results
Supplementary Data 2: Mass spectrometry data
All proteins	Gene	Peptides/PTMs, Analyses, Distribution																																										MW (kDa)	Description
		Group #1: H3.3 WT (triplicates, interphase)							Group #2: H3.3 S31A (triplicates, interphase)							Group #3: H3.3 S31D (triplicates, interphase)							Group #4: H3.3 WT (triplicates, metaphase)							Group #5: H3.3 S31A (triplicates, metaphase)							Group #6: H3.3 S31D (triplicates, metaphase)
		Peptides			PTMs				Peptides			PTMs				Peptides			PTMs				Peptides			PTMs				Peptides			PTMs				Peptides			PTMs
gi|147901123	rps25	9	3	9-7-9	-				9	3	8-8-9	-				9	3	9-8-9	-				9	3	9-9-9	-				9	3	8-9-9	-				9	3	9-7-7	-				0	ribosomal protein S25 [Xenopus laevis]
gi|48734620	naca	5	3	4-5-4	-				5	3	5-5-5	-				5	3	5-5-5	-				5	3	5-5-5	-				5	3	5-5-5	-				5	3	5-5-5	-				0	MGC78899 protein [Xenopus laevis]
Q3ZBD7	GPI	5	3	5-5-4	-				5	3	5-5-4	-				5	3	5-3-5	-				5	3	5-4-3	-				5	3	5-5-4	-				5	3	2-3-5	-				62.9	SWISS-PROT:Q3ZBD7 (Bos taurus) Glucose-6-phosphate isomerase
gi|147903409	snu13	3	3	3-3-2	-				3	3	3-3-1	-				3	3	3-3-1	-				3	3	2-3-3	-				3	3	1-3-1	-				3	3	1-3-3	-				0	NHP2-like protein 1 [Xenopus laevis]
gi|147905580	MGC114621	3	3	3-3-2	-				3	3	3-3-3	-				3	3	3-3-3	-				3	3	3-3-3	-				3	3	3-3-3	-				3	3	2-3-3	-				0	uncharacterized protein LOC734491 [Xenopus laevis]
gi|147907320	necap1	3	3	3-2-2	-				3	3	3-2-2	-				3	3	2-1-3	-				3	3	2-2-3	-				3	3	3-3-3	-				3	3	1-2-3	-				0	NECAP endocytosis associated 1 [Xenopus laevis]
gi|148235050	fau	3	3	3-3-3	-				3	3	2-3-3	-				3	3	3-3-3	-				3	3	3-3-3	-				3	3	3-3-3	-				3	3	3-3-3	-				0	uncharacterized protein LOC734668 [Xenopus laevis]
gi|38382736	rplp1	3	3	3-3-3	-				3	3	3-2-3	-				3	3	3-2-3	-				3	3	3-3-3	-				3	3	3-3-3	-				3	3	2-3-3	-				0	MGC68562 protein [Xenopus laevis]
gi|54035200	tcaf	3	3	3-2-3	-				3	3	3-3-3	-				3	3	3-2-3	-				3	3	2-3-2	-				3	3	2-3-2	-				3	3	2-3-2	-				0	Fam139a protein [Xenopus laevis]
gi|56270462	psmb3	3	3	3-3-3	-				3	3	3-3-3	-				3	3	3-2-3	-				3	2	1-3-0	-				3	3	1-3-2	-				3	2	1-3-0	-				0	LOC496005 protein [Xenopus laevis]
gi|65024	psmb4	3	3	1-3-3	-				3	3	2-3-2	-				3	3	3-2-1	-				3	3	3-2-2	-				3	3	3-2-1	-				3	3	2-3-1	-				24	proteasome beta subunit
gi|123900378	eny2	2	2	1-2-0	-				2	3	2-2-2	-				2	3	2-1-2	-				2	3	2-1-2	-				2	3	2-1-2	-				2	3	1-2-2	-				0	RecName: Full=Enhancer of yellow 2 transcription factor homolog
gi|147900339	sssca1	2	3	2-2-1	-				2	2	2-2-0	-				2	2	1-2-0	-				2	3	2-1-1	-				2	3	2-1-2	-				2	3	1-2-1	-				0	Sjogren syndrome/scleroderma autoantigen 1 [Xenopus laevis]
gi|148223201	srsf3	2	2	1-2-0	-				2	3	1-2-1	-				2	2	2-0-1	-				2	2	0-1-2	-				2	2	0-2-2	-				2	3	1-1-2	-				0	splicing factor, arginine serine-rich 3 [Xenopus laevis]
gi|148229417	necap1	2	3	2-1-2	-				2	3	2-2-2	-				2	3	2-1-2	-				2	3	2-1-2	-				2	3	2-2-2	-				2	1	0-0-2	-				0	uncharacterized protein LOC379480 [Xenopus laevis]
gi|148233509	reep6	2	3	2-1-1	-				2	3	2-2-2	-				2	2	2-0-2	-				2	3	2-1-2	-				2	3	2-1-2	-				2	3	2-2-2	-				0	receptor accessory protein 6 [Xenopus laevis]
gi|227908840	zar2	2	3	2-1-2	-				2	3	1-2-1	-				2	3	1-1-2	-				2	3	2-1-2	-				2	3	2-2-1	-				2	3	2-1-2	-				0	zygote arrest 2 [Xenopus laevis]
gi|49119142	MGC80249	2	3	2-2-1	-				2	3	2-1-1	-				2	3	1-2-2	-				2	3	2-1-2	-				2	3	1-2-2	-				2	3	1-2-1	-				0	MGC80249 protein [Xenopus laevis]
gi|49898877	bcap31	2	2	2-0-1	-				2	2	2-0-2	-				2	3	1-1-2	-				2	3	2-2-1	-				2	3	2-2-1	-				2	3	2-1-2	-				0	Bcap31-prov protein [Xenopus laevis]
gi|51873804	LOC446966	2	3	1-1-2	-				2	3	2-1-2	-				2	2	0-2-2	-				2	3	2-1-2	-				2	3	2-1-1	-				2	3	1-2-2	-				8.6	LOC446966 protein
gi|51980379	ndufa4	2	3	1-2-1	-				2	3	1-2-2	-				2	3	2-2-2	-				2	1	2-0-0	-				2	2	2-0-1	-				2	2	2-0-1	-				0	LOC494634 protein [Xenopus laevis]
gi|62026270	rac1	2	3	2-2-2	-				2	3	1-2-2	-				2	3	2-1-1	-				2	3	2-1-1	-				2	3	2-2-2	-				2	3	1-1-2	-				0	MGC114731 protein [Xenopus laevis]
gi|82177160	ak2	2	3	2-1-2	-				2	3	2-2-1	-				2	3	2-2-1	-				2	3	2-1-2	-				2	3	2-2-2	-				2	3	1-2-2	-				0	RecName: Full=Adenylate kinase 2, mitochondrial; Short=AK 2; AltName: Full=ATP-AMP transphosphorylase 2
gi|114107806	gtsf1	1	2	1-1-0	-				1	3	1-1-1	-				1	3	1-1-1	-				1	2	1-0-1	-				1	1	1-0-0	-				1	2	1-1-0	-				0	MGC154308 protein [Xenopus laevis]
gi|114107958	snrpg	1	3	1-1-1	-				1	2	1-0-1	-				1	3	1-1-1	-				1	2	0-1-1	-				1	3	1-1-1	-				1	2	1-0-1	-				0	MGC154809 protein [Xenopus laevis]
gi|114108317	LOC733172	1	1	1-0-0	-				1	2	0-1-1	-				1	1	0-0-1	-				1	1	1-0-0	-				1	2	1-1-0	-				1	1	0-0-1	-				0	LOC733172 protein [Xenopus laevis]
gi|117167957	-	1	2	1-1-0	-				1	1	0-0-1	-				1	1	0-0-1	-				1	1	1-0-0	-				1	1	0-1-0	-				1	1	0-0-1	-				0	Unknown (protein for IMAGE:5155866) [Xenopus laevis]
gi|120537888	rbm42	1	3	1-1-1	-				1	3	1-1-1	-				1	3	1-1-1	-				1	3	1-1-1	-				1	2	1-1-0	-				1	3	1-1-1	-				0	LOC100036875 protein [Xenopus laevis]
gi|122936444	LOC100037090	1	2	1-1-0	-				1	1	1-0-0	-				1	1	1-0-0	-				1	2	0-1-1	-				1	2	0-1-1	-				1	1	0-1-0	-				0	LOC100037090 protein [Xenopus laevis]
gi|14279980	-	1	2	1-1-0	-				1	3	1-1-1	-				1	1	0-0-1	-				1	1	0-1-0	-				1	1	0-1-0	-				1	1	1-0-0	-				0	lymphoid enhancer factor XLEF-1B [Xenopus laevis]
gi|146187000	nop10	1	3	1-1-1	-				1	1	0-0-1	-				1	2	1-0-1	-				1	1	0-1-0	-				1	1	0-1-0	-				1	1	0-1-0	-				0	LOC100049738 protein [Xenopus laevis]
gi|147899392	-	1	1	1-0-0	-				1	1	0-0-1	-				1	1	0-0-1	-				1	1	1-0-0	-				1	1	1-0-0	-				1	1	0-1-0	-				0	kelch repeat and BTB (POZ) domain containing 2 [Xenopus laevis]
gi|147901530	LOC494706	1	3	1-1-1	-				1	3	1-1-1	-				1	3	1-1-1	-				1	3	1-1-1	-				1	2	0-1-1	-				1	3	1-1-1	-				0	hypothetical protein LOC494706 [Xenopus laevis]
gi|147903244	rab15	1	3	1-1-1	-				1	3	1-1-1	-				1	3	1-1-1	-				1	3	1-1-1	-				1	3	1-1-1	-				1	3	1-1-1	-				0	RAB15, member RAS onocogene family [Xenopus laevis]
gi|147905704	XELAEV_18021437mg	1	1	1-0-0	-				1	1	0-1-0	-				1	1	1-0-0	-				1	2	0-1-1	-				1	1	0-0-1	-				1	1	0-1-0	-				0	casein kinase 1, alpha 1 [Xenopus laevis]
gi|147906152	gse1	1	2	1-0-1	-				1	1	0-0-1	-				1	3	1-1-1	-				1	2	1-0-1	-				1	1	0-0-1	-				1	2	0-1-1	-				0	uncharacterized protein LOC100036836 [Xenopus laevis]
gi|147906422	mboat7	1	3	1-1-1	-				1	2	1-1-0	-				1	1	1-0-0	-				1	2	0-1-1	-				1	3	1-1-1	-				1	3	1-1-1	-				0	lysophospholipid acyltransferase 7 [Xenopus laevis]
gi|148222180	haus2	1	1	1-0-0	-				1	1	0-0-1	-				1	1	0-0-1	-				1	1	0-0-1	-				1	3	1-1-1	-				1	3	1-1-1	-				0	HAUS augmin-like complex, subunit 2 [Xenopus laevis]
gi|148223505	flii	1	3	1-1-1	-				1	3	1-1-1	-				1	3	1-1-1	-				1	3	1-1-1	-				1	3	1-1-1	-				1	2	0-1-1	-				0	flightless 1 homolog [Xenopus laevis]
gi|148225624	sf3b6	1	1	0-1-0	-				1	1	0-1-0	-				1	2	1-1-0	-				1	2	1-0-1	-				1	2	1-0-1	-				1	1	0-0-1	-				0	splicing factor 3B, 14 kDa subunit [Xenopus laevis]
gi|148225871	rexo2	1	2	1-0-1	-				1	2	0-1-1	-				1	1	0-0-1	-				1	1	0-0-1	-				1	2	0-1-1	-				1	2	0-1-1	-				0	REX2, RNA exonuclease 2 homolog [Xenopus laevis]
gi|148226252	tvp23b	1	2	1-1-0	-				1	3	1-1-1	-				1	1	0-1-0	-				1	1	0-0-1	-				1	2	0-1-1	-				1	1	0-1-0	-				0	uncharacterized protein LOC496158 [Xenopus laevis]
gi|148228014	rpl37a	1	3	1-1-1	-				1	3	1-1-1	-				1	3	1-1-1	-				1	3	1-1-1	-				1	3	1-1-1	-				1	3	1-1-1	-				0	60S ribosomal protein L37a [Xenopus laevis]
gi|148229763	dctn5	1	2	1-1-0	-				1	2	1-1-0	-				1	1	1-0-0	-				1	2	1-0-1	-				1	2	1-1-0	-				1	1	1-0-0	-				0	dynactin 5 (p25) [Xenopus laevis]
gi|148231458	stmn1	1	3	1-1-1	-				1	3	1-1-1	-				1	3	1-1-1	-				1	3	1-1-1	-				1	3	1-1-1	-				1	3	1-1-1	-				0	stathmin 1 [Xenopus laevis]
gi|148232501	upk1a	1	1	1-0-0	-				1	1	1-0-0	-				1	2	1-0-1	-				1	2	1-1-0	-				1	1	0-0-1	-				1	2	0-1-1	-				0	uroplakin 1A [Xenopus laevis]
gi|148232659	coro2a	1	2	1-0-1	-				1	2	0-1-1	-				1	2	1-0-1	-				1	1	0-1-0	-				1	1	0-0-1	-				1	1	0-0-1	-				0	coronin, actin binding protein, 2A [Xenopus laevis]
gi|148232688	nolc1	1	1	0-1-0	-				1	3	1-1-1	-				1	2	0-1-1	-				1	3	1-1-1	-				1	1	1-0-0	-				1	2	1-1-0	-				0	nucleolar and coiled-body phosphoprotein 1 [Xenopus laevis]
gi|148233044	tmem199	1	2	1-0-1	-				1	2	1-1-0	-				1	1	0-1-0	-				1	3	1-1-1	-				1	2	1-1-0	-				1	2	0-1-1	-				0	transmembrane protein 199 [Xenopus laevis]
gi|148234447	gramd2b	1	3	1-1-1	-				1	1	0-1-0	-				1	1	1-0-0	-				1	2	0-1-1	-				1	1	1-0-0	-				1	2	0-1-1	-				0	GRAM domain containing 3 [Xenopus laevis]
gi|148234797	dazap2	1	3	1-1-1	-				1	3	1-1-1	-				1	3	1-1-1	-				1	2	1-1-0	-				1	1	0-1-0	-				1	1	0-1-0	-				0	similar to DAZ associated protein 2 [Xenopus laevis]
gi|148236261	fbxw1	1	2	1-0-1	-				1	2	0-1-1	-				1	1	0-1-0	-				1	1	0-0-1	-				1	2	1-0-1	-				1	2	0-1-1	-				0	beta-TrCP [Xenopus laevis]
gi|213623228	cdc7	1	1	1-0-0	-				1	1	0-0-1	-				1	3	1-1-1	-				1	2	1-0-1	-				1	1	0-0-1	-				1	3	1-1-1	-				0	Protein kinase Cdc7 [Xenopus laevis]
gi|27371277	arpc1a	1	1	1-0-0	-				1	2	1-1-0	-				1	3	1-1-1	-				1	1	1-0-0	-				1	3	1-1-1	-				1	1	0-0-1	-				41.6	Arpc1a-prov protein
gi|27503847	LOC398537	1	3	1-1-1	-				1	2	0-1-1	-				1	3	1-1-1	-				1	2	0-1-1	-				1	3	1-1-1	-				1	2	0-1-1	-				83	LOC398537 protein
gi|27696904	nek2	1	2	0-1-1	-				1	2	1-1-0	-				1	1	0-1-0	-				1	2	0-1-1	-				1	3	1-1-1	-				1	1	0-1-0	-				0	MGC53202 protein [Xenopus laevis]
gi|28422206	stx7	1	3	1-1-1	-				1	2	1-1-0	-				1	3	1-1-1	-				1	1	0-0-1	-				1	3	1-1-1	-				1	1	0-1-0	-				0	MGC53161 protein [Xenopus laevis]
gi|284413770	rpl39	1	3	1-1-1	-				1	2	1-1-0	-				1	2	1-1-0	-				1	2	1-1-0	-				1	3	1-1-1	-				1	3	1-1-1	-				0	ribosomal protein L39 [Xenopus laevis]
gi|284521647	XELAEV_18027045mg	1	2	1-1-0	-				1	1	0-1-0	-				1	1	0-1-0	-				1	2	1-0-1	-				1	2	1-1-0	-				1	2	0-1-1	-				12.5	dynein, light chain, Tctex-type 1
gi|32450633	cdk2ap1	1	2	1-0-1	-				1	2	1-1-0	-				1	2	1-1-0	-				1	3	1-1-1	-				1	2	0-1-1	-				1	2	0-1-1	-				0	Cdk2ap1-prov protein [Xenopus laevis]
gi|34784624	rab35	1	3	1-1-1	-				1	3	1-1-1	-				1	3	1-1-1	-				1	3	1-1-1	-				1	3	1-1-1	-				1	3	1-1-1	-				0	MGC69101 protein [Xenopus laevis]
gi|354623014	smtn	1	2	0-1-1	-				1	1	0-1-0	-				1	1	1-0-0	-				1	2	1-0-1	-				1	2	0-1-1	-				1	1	0-1-0	-				111.8	smoothelin
gi|37590558	etfb	1	1	0-1-0	-				1	3	1-1-1	-				1	3	1-1-1	-				1	1	0-1-0	-				1	1	0-1-0	-				1	2	0-1-1	-				0	MGC68596 protein [Xenopus laevis]
gi|46250064	dtymk	1	2	1-0-1	-				1	3	1-1-1	-				1	3	1-1-1	-				1	3	1-1-1	-				1	2	1-1-0	-				1	3	1-1-1	-				0	MGC81047 protein [Xenopus laevis]
gi|47123920	gys2	1	3	1-1-1	-				1	1	1-0-0	-				1	1	1-0-0	-				1	3	1-1-1	-				1	3	1-1-1	-				1	1	0-0-1	-				0	MGC82298 protein [Xenopus laevis]
gi|47939986	tbc1d5	1	2	1-0-1	-				1	3	1-1-1	-				1	3	1-1-1	-				1	3	1-1-1	-				1	3	1-1-1	-				1	3	1-1-1	-				0	MGC82419 protein [Xenopus laevis]
gi|49256369	psmd9	1	1	0-0-1	-				1	1	1-0-0	-				1	1	0-1-0	-				1	2	1-0-1	-				1	1	1-0-0	-				1	2	0-1-1	-				0	MGC84770 protein [Xenopus laevis]
gi|49256375	rab3b	1	3	1-1-1	-				1	3	1-1-1	-				1	2	1-1-0	-				1	2	1-0-1	-				1	2	1-1-0	-				1	1	0-0-1	-				0	MGC84786 protein [Xenopus laevis]
gi|50414853	MGC80358	1	3	1-1-1	-				1	3	1-1-1	-				1	3	1-1-1	-				1	2	1-0-1	-				1	3	1-1-1	-				1	2	1-1-0	-				0	MGC80358 protein [Xenopus laevis]
gi|50418301	zc3h7a	1	2	1-0-1	-				1	3	1-1-1	-				1	3	1-1-1	-				1	3	1-1-1	-				1	2	1-1-0	-				1	2	1-0-1	-				0	Zc3hdc7-prov protein [Xenopus laevis]
gi|51593170	anxa8	1	3	1-1-1	-				1	3	1-1-1	-				1	2	1-1-0	-				1	2	1-0-1	-				1	2	1-1-0	-				1	3	1-1-1	-				0	MGC85309 protein [Xenopus laevis]
gi|51593229	atp5j2	1	3	1-1-1	-				1	3	1-1-1	-				1	3	1-1-1	-				1	3	1-1-1	-				1	3	1-1-1	-				1	2	0-1-1	-				9.8	MGC85584 protein
gi|51703896	csrp2	1	1	1-0-0	-				1	1	1-0-0	-				1	1	0-0-1	-				1	1	1-0-0	-				1	1	1-0-0	-				1	1	0-0-1	-				0	MGC81964 protein [Xenopus laevis]
gi|62740091	cisd1	1	2	1-0-1	-				1	2	1-0-1	-				1	3	1-1-1	-				1	1	1-0-0	-				1	3	1-1-1	-				1	2	1-0-1	-				0	MGC114755 protein [Xenopus laevis]
gi|68533753	prpf39	1	3	1-1-1	-				1	2	1-1-0	-				1	2	1-1-0	-				1	2	0-1-1	-				1	2	0-1-1	-				1	2	0-1-1	-				0	MGC115228 protein [Xenopus laevis]
gi|68534352	lman2l	1	1	1-0-0	-				1	3	1-1-1	-				1	1	1-0-0	-				1	1	0-0-1	-				1	1	0-0-1	-				1	2	1-1-0	-				0	MGC115487 protein [Xenopus laevis]
gi|82181612	med29	1	3	1-1-1	-				1	3	1-1-1	-				1	1	1-0-0	-				1	1	1-0-0	-				1	2	1-1-0	-				1	3	1-1-1	-				0	RecName: Full=Mediator of RNA polymerase II transcription subunit 29; AltName: Full=Intersex-like protein; AltName: Full=Mediator complex subunit 29
gi|82228534	gpatch4	1	2	1-1-0	-				1	1	0-1-0	-				1	1	1-0-0	-				1	2	1-0-1	-				1	1	0-1-0	-				1	1	0-0-1	-				0	RecName: Full=G patch domain-containing protein 4
gi|82241607	adss	1	1	0-0-1	-				1	2	1-1-0	-				1	2	1-0-1	-				1	1	1-0-0	-				1	1	0-0-1	-				1	1	0-1-0	-				0	RecName: Full=Adenylosuccinate synthetase isozyme 2; Short=AMPSase 2; Short=AdSS 2; AltName: Full=Adenylosuccinate synthetase, acidic isozyme; AltName: Full=Adenylosuccinate synthetase, liver isozyme; Short=L-type adenylosuccinate synthetase; AltN...
gi|83318280	ddx54	1	1	0-1-0	-				1	1	0-1-0	-				1	1	1-0-0	-				1	2	0-1-1	-				1	1	1-0-0	-				1	1	0-0-1	-				0	LOC495097 protein [Xenopus laevis]
P02070	HBB	1	3	1-1-1	-				1	3	1-1-1	-				1	3	1-1-1	-				1	3	1-1-1	-				1	3	1-1-1	-				1	2	0-1-1	-				16	SWISS-PROT:P02070 (Bos taurus) Hemoglobin subunit beta
gi|1483163	-	17	2	14-17-0	-				17	1	0-17-0	-				16	1	16-0-0	-				17	3	14-13-17	-				18	2	0-18-14	-				17	1	0-17-0	-				0	gp43 [Xenopus laevis]
gi|28374367	hspa8	32	3	32-29-28	-				34	3	31-28-34	-				33	3	29-28-33	-				35	3	31-28-35	-				32	3	32-32-28	-				33	3	28-30-33	-				70.8	Unknown (protein for MGC:53952)
gi|147905368	rpl9	10	3	10-8-10	-				10	3	10-8-7	-				10	3	10-9-9	-				10	3	10-9-10	-				10	3	10-10-10	-				9	3	9-9-7	-				0	ribosomal protein L9 [Xenopus laevis]
gi|62740260	pccb	36	3	22-35-36	-				35	3	29-35-35	-				34	3	34-33-30	-				37	3	28-34-37	-				34	3	27-32-34	-				36	3	29-36-34	-				0	MGC68650 protein [Xenopus laevis]
gi|27735420	rps7	16	3	16-14-13	-				16	3	13-15-16	-				15	3	15-14-15	-				16	3	12-15-16	-				16	3	15-15-16	-				15	3	13-15-15	-				22.2	RpS8B protein
gi|291290899	hspa1a	17	3	15-17-16	-				18	2	17-0-18	-				17	3	17-17-17	-				18	3	18-16-18	-				18	3	17-18-16	-				17	3	16-16-17	-				71.4	heat shock 70kDa protein 1A
gi|148222597	hspa1l	30	3	30-30-29	-				34	3	32-29-34	-				33	3	29-29-33	-				34	3	32-29-34	-				33	3	33-32-29	-				33	3	28-31-33	-				71.2	heat shock cognate protein 70
gi|49256076	mccc1	82	3	54-79-82	-				82	3	82-80-78	-				79	3	79-79-76	-				83	3	76-80-83	-				77	3	72-77-77	-				87	3	68-80-87	-				0	MGC81895 protein [Xenopus laevis]
gi|47940311	xlZPC	17	3	15-17-9	-				18	3	2-18-4	-				17	3	17-4-6	-				18	3	15-15-18	-				19	3	5-19-15	-				18	3	2-18-3	-				41.6	XlZPC protein
gi|148227451	pcca	79	3	54-74-79	-				78	3	72-75-78	-				77	3	73-77-72	-				80	3	78-78-80	-				71	3	71-71-71	-				81	3	60-81-79	-				0	propionyl CoA carboxylase, alpha polypeptide [Xenopus laevis]
ENSEMBL:ENSBTAP00000031900	-	42	3	26-40-42	-				41	3	37-41-36	-				40	3	40-40-32	-				43	3	43-40-37	-				39	3	37-35-39	-				43	3	35-38-43	-				121.5	(Bos taurus) 121 kDa protein
gi|259707315	pc.1	142	3	114-142-142	-				155	3	155-146-148	-				148	3	141-148-142	-				140	3	135-137-140	-				142	3	142-127-133	-				140	3	121-140-138	-				0	unnamed protein product [Xenopus laevis]
gi|51949992	anxa11	14	3	13-13-14	-				14	3	14-13-12	-				13	3	13-12-13	-				14	3	14-10-10	-				14	3	8-14-13	-				13	3	13-13-10	-				0	MGC81584 protein [Xenopus laevis]
gi|49256138	hba-l5	9	3	8-8-9	-				10	3	9-9-10	-				11	3	6-8-11	-				10	3	10-8-7	-				10	3	7-10-6	-				10	3	6-10-10	-				0	MGC82702 protein [Xenopus laevis]
gi|76780024	MGC64482	11	3	11-6-9	-				10	3	10-9-6	-				10	3	10-8-9	-				10	3	10-8-8	-				10	3	10-8-9	-				9	3	8-8-9	-				0	MGC64482 protein [Xenopus laevis]
gi|148237570	stam2	8	3	7-8-6	-				8	3	8-6-6	-				8	3	8-6-5	-				7	3	5-7-6	-				8	3	8-5-6	-				8	3	6-7-8	-				0	signal transducing adaptor molecule (SH3 domain and ITAM motif) 2 [Xenopus laevis]
gi|31076857	pdcd6ip	33	3	30-33-33	-				33	3	32-31-33	-				32	3	32-27-32	-				35	3	35-28-28	-				32	3	30-32-28	-				30	3	29-27-30	-				0	RecName: Full=Programmed cell death 6-interacting protein; AltName: Full=Signal transduction protein Xp95
gi|27924279	rab1a	10	3	9-8-10	-				9	3	8-8-9	-				9	3	8-9-8	-				9	3	9-8-8	-				9	3	9-8-8	-				8	3	7-8-8	-				0	Rab1-prov protein [Xenopus laevis]
gi|27735425	psmc2	28	3	28-25-25	-				27	3	21-27-26	-				26	3	25-21-26	-				26	3	26-23-23	-				24	3	24-24-23	-				25	3	16-25-21	-				49.8	Psmc2 protein
gi|148229844	psmc3	24	3	21-22-24	-				25	2	21-25-0	-				24	3	22-23-24	-				27	3	23-21-27	-				24	3	24-24-19	-				26	3	16-26-21	-				47.3	26S protease regulatory subunit 6A-B
gi|27735393	rpls3-b	28	3	28-20-23	-				23	3	22-23-22	-				25	3	25-23-23	-				24	3	24-24-24	-				25	3	25-22-24	-				25	3	19-23-25	-				27	Rpls3-b protein
gi|65091	rps3-a	28	3	28-21-22	-				22	3	22-22-22	-				25	3	25-23-23	-				25	3	25-24-25	-				25	3	25-22-24	-				25	3	19-24-25	-				0	ribosomal protein S1a [Xenopus laevis]
Streptavidin	-	10	3	9-10-10	-				11	3	11-11-11	-				10	3	10-10-10	-				11	3	11-10-11	-				11	3	11-11-10	-				11	3	10-11-10	-				16.6	(S.avidinii)
gi|65054	rps24	8	3	8-6-6	-				9	3	7-9-6	-				8	3	8-7-8	-				7	3	5-7-7	-				8	3	7-8-8	-				8	3	7-7-8	-				0	ribsomal protein S19 [Xenopus laevis]
gi|147903585	habp4	17	3	17-13-13	-				20	3	18-14-20	-				18	3	15-17-18	-				18	3	18-13-14	-				19	3	16-19-16	-				18	3	10-18-16	-				0	uncharacterized protein LOC398807 [Xenopus laevis]
gi|1944025	aldoa	11	3	11-6-9	-				11	3	11-8-6	-				10	3	10-8-9	-				10	3	10-8-8	-				10	3	10-8-9	-				10	3	8-8-10	-				0	aldolase [Xenopus laevis]
gi|50414893	rbm39	36	3	5-36-10	-				30	3	5-30-10	-				31	3	31-7-7	-				32	3	7-9-32	-				32	3	5-8-32	-				33	3	2-9-33	-				0	Rnpc2-prov protein [Xenopus laevis]
gi|148227876	rps27	6	3	6-6-5	-				6	3	5-6-5	-				7	3	7-6-4	-				6	3	6-4-6	-				6	3	4-6-5	-				6	3	6-6-6	-				0	40S ribosomal protein S27 [Xenopus laevis]
gi|58177865	LOC733154	14	3	14-11-13	-				14	3	13-13-14	-				15	3	15-14-14	-				16	3	14-13-16	-				15	3	13-12-15	-				14	3	14-11-14	-				37.4	LOC733154 protein
gi|49258183	Psmc6	18	3	18-17-17	-				17	3	15-17-17	-				17	3	14-17-16	-				17	3	17-14-16	-				16	3	16-13-12	-				15	3	13-15-14	-				44.6	Psmc6 protein
gi|37994750	psmc4	19	3	19-18-18	-				17	3	16-17-15	-				19	3	17-19-14	-				19	3	18-19-18	-				21	3	18-19-21	-				18	3	9-18-15	-				0	Psmc4 protein [Xenopus laevis]
gi|28958133	rps3a-a	23	3	23-14-18	-				22	3	19-16-22	-				21	3	17-16-21	-				20	3	20-16-19	-				21	3	20-21-19	-				19	3	16-14-19	-				29.9	Rps3a-prov protein
gi|147902222	rheb	7	3	7-3-5	-				7	3	7-6-6	-				7	3	6-6-7	-				6	3	6-6-6	-				7	3	7-5-5	-				8	3	8-6-6	-				0	Ras homolog enriched in brain [Xenopus laevis]
gi|148226202	rps21	6	3	5-5-6	-				6	3	6-4-4	-				5	3	4-5-3	-				6	3	5-6-4	-				6	3	6-5-3	-				6	3	4-5-6	-				9.2	ribosomal protein S21 [Xenopus laevis]
gi|1350933	rps13	13	3	13-11-10	-				14	3	12-11-14	-				14	3	12-12-14	-				13	3	12-11-13	-				15	3	13-11-15	-				13	3	10-12-13	-				0	RecName: Full=40S ribosomal protein S13
gi|213623790	ddx6	20	3	20-17-16	-				21	3	18-21-19	-				22	3	17-17-22	-				17	3	17-16-14	-				20	3	13-18-20	-				20	3	16-17-20	-				0	P54H protein [Xenopus laevis]
gi|82184099	cse1l	22	3	22-15-19	-				21	3	18-14-21	-				19	3	16-18-19	-				20	3	20-16-19	-				18	3	15-17-18	-				20	3	13-20-16	-				0	RecName: Full=Exportin-2; Short=Exp2; AltName: Full=Chromosome segregation 1-like protein; AltName: Full=Importin-alpha re-exporter
gi|28279856	prpf19	9	3	7-9-7	-				9	3	4-9-6	-				8	3	8-7-5	-				8	3	5-7-8	-				9	3	7-6-9	-				9	3	4-6-9	-				0	Nmp200-prov protein [Xenopus laevis]
gi|47718038	fubp1	8	3	8-5-6	-				9	3	9-7-8	-				9	3	8-7-9	-				9	3	7-8-9	-				9	3	7-8-9	-				8	3	5-7-8	-				0	MGC78835 protein [Xenopus laevis]
gi|77748378	tuba1a	20	2	20-0-16	-				21	3	21-14-14	-				17	3	16-17-17	-				19	1	19-0-0	-				18	3	18-17-15	-				19	3	12-19-16	-				0	Alphatub84b-prov protein [Xenopus laevis]
gi|148233826	cct6a	18	3	18-10-11	-				15	3	15-9-12	-				16	3	10-10-16	-				15	3	15-13-10	-				16	3	14-14-16	-				15	3	7-11-15	-				57.8	MGC81949 protein [Xenopus laevis]
gi|67677964	psmc6	18	3	18-17-16	-				17	3	13-17-17	-				18	3	14-16-18	-				17	3	17-13-16	-				15	3	15-12-12	-				16	3	14-16-14	-				0	MGC114813 protein [Xenopus laevis]
gi|49256128	MGC82602	13	3	13-12-13	-				13	3	13-13-12	-				13	3	13-12-12	-				11	3	11-11-10	-				13	3	8-12-13	-				12	3	6-11-12	-				0	MGC82602 protein [Xenopus laevis]
gi|46249640	tcp1	21	3	21-13-15	-				18	3	17-13-18	-				18	3	11-13-18	-				19	3	19-14-16	-				19	3	19-17-16	-				17	3	9-13-17	-				0	Tcp1-A-prov protein [Xenopus laevis]
gi|38051935	MGC68559	6	3	6-5-3	-				5	3	5-4-4	-				5	3	4-5-4	-				5	3	5-5-4	-				5	3	3-5-5	-				5	3	4-4-5	-				0	MGC68559 protein [Xenopus laevis]
Q6NXH9	Krt73	5	3	5-5-5	-				5	3	5-5-5	-				5	3	5-5-4	-				5	3	5-5-5	-				6	3	5-6-6	-				5	3	5-5-5	-				58.9	TREMBL:Q6NXH9 Tax_Id=10090 Gene_Symbol=Krt73 Keratin 73
gi|401166	tubb4	47	3	47-37-38	-				39	3	39-33-36	-				40	3	37-40-36	-				43	3	43-38-42	-				46	3	46-38-41	-				43	3	34-38-43	-				49.8	RecName: Full=Tubulin beta-4 chain
gi|28422169	tuba1b	22	3	22-17-18	-				24	3	24-17-16	-				21	3	19-19-21	-				20	3	20-20-19	-				20	3	20-19-16	-				22	3	14-22-18	-				49.9	Tuba6-prov protein
gi|46249628	LOC398508	11	3	11-10-11	-				13	3	13-13-10	-				11	3	10-11-11	-				12	3	12-9-10	-				12	3	10-12-12	-				13	3	9-11-13	-				37.1	LOC398508 protein
gi|294662526	-	6	3	6-6-4	-				6	3	2-6-3	-				5	3	5-2-3	-				7	3	3-5-7	-				6	3	3-4-6	-				6	3	2-6-6	-				0	Chain H, Using Soft X-Rays For A Detailed Picture Of Divalent Metal Binding In The Nucleosome
gi|148235905	psmd4	10	3	10-9-7	-				11	3	9-11-8	-				9	3	9-9-8	-				10	3	9-10-10	-				9	3	9-9-9	-				10	3	8-8-10	-				0	proteasome (prosome, macropain) 26S subunit, non-ATPase, 4 [Xenopus laevis]
gi|147905957	mccc2	55	3	23-55-52	-				54	3	50-54-50	-				52	3	52-40-52	-				57	3	36-50-57	-				44	3	42-41-44	-				53	3	34-51-53	-				0	methylcrotonoyl-Coenzyme A carboxylase 2 (beta) [Xenopus laevis]
gi|147907395	rbm24-a	5	3	5-2-5	-				5	3	5-4-5	-				5	3	5-4-2	-				5	3	4-5-4	-				4	3	2-4-4	-				5	3	3-5-4	-				0	RNA-binding protein 24-A [Xenopus laevis]
gi|49255971	copz1	5	3	5-3-4	-				5	3	4-4-5	-				5	3	4-4-5	-				5	3	5-3-4	-				4	3	2-4-3	-				5	3	2-5-2	-				0	MGC80093 protein [Xenopus laevis]
gi|148225228	anxa7	30	3	28-30-29	-				32	3	31-30-32	-				35	3	30-35-35	-				30	3	29-27-30	-				28	3	27-28-28	-				30	3	30-30-30	-				0	annexin A7 [Xenopus laevis]
gi|148235809	rpl24	7	3	6-7-7	-				8	3	8-7-7	-				7	3	7-7-7	-				8	3	8-7-7	-				8	3	7-8-7	-				8	3	7-6-8	-				16	MGC85232 protein
gi|147900472	MGC81970	36	3	5-36-9	-				29	3	5-29-9	-				32	3	32-7-7	-				29	3	6-8-29	-				31	3	5-8-31	-				32	3	3-8-32	-				0	MGC81970 protein [Xenopus laevis]
gi|148225011	LOC100037141	21	3	21-16-17	-				22	3	22-15-14	-				19	3	17-17-19	-				19	3	19-18-16	-				18	3	18-17-15	-				20	3	12-20-17	-				0	uncharacterized protein LOC100037141 [Xenopus laevis]
gi|147903795	rpl23a	11	3	11-7-10	-				11	3	11-7-11	-				10	3	7-9-10	-				12	3	12-9-8	-				12	3	12-11-8	-				12	3	7-9-12	-				0	60S ribosomal protein L23a [Xenopus laevis]
gi|47122943	tuba1a	32	3	32-25-23	-				28	3	28-24-24	-				26	3	25-25-26	-				29	3	29-25-24	-				25	3	25-24-24	-				28	3	23-28-24	-				50.2	MGC81323 protein
gi|117167907	zp4	20	3	10-20-6	-				18	2	0-18-5	-				16	3	16-6-5	-				19	3	15-15-19	-				20	3	7-20-17	-				19	3	2-19-6	-				0	Lzpb-a protein [Xenopus laevis]
gi|116487680	MGC154789	11	3	5-9-11	-				11	3	11-11-11	-				10	3	10-10-10	-				12	3	12-10-10	-				10	3	10-7-6	-				12	3	8-12-9	-				0	MGC154789 protein [Xenopus laevis]
gi|148230945	rpl32	13	3	13-7-11	-				11	3	11-8-9	-				10	3	7-10-8	-				11	3	9-11-6	-				10	3	10-10-9	-				11	3	6-9-11	-				0	ribosomal protein L32 [Xenopus laevis]
gi|114107906	rplp2	9	3	7-8-9	-				9	3	9-9-8	-				8	3	8-8-8	-				10	3	10-8-9	-				9	3	9-9-7	-				10	3	5-8-10	-				0	MGC154377 protein [Xenopus laevis]
gi|1150850	Hsp90	8	3	8-6-6	-				7	3	7-5-5	-				8	3	8-7-8	-				7	3	6-7-7	-				7	3	5-6-7	-				7	3	4-7-6	-				11.2	heat shock protein 90
gi|51895961	dbt	18	3	9-11-18	-				17	3	13-13-17	-				20	3	14-17-20	-				20	3	15-7-20	-				19	3	19-6-18	-				21	3	13-9-21	-				0	MGC85493 protein [Xenopus laevis]
gi|27696463	tubb2	36	3	36-26-28	-				28	3	28-24-27	-				30	3	24-30-26	-				32	3	32-26-31	-				34	3	34-30-30	-				32	3	25-29-32	-				0	MGC53436 protein [Xenopus laevis]
gi|3928511	aldoc	12	3	12-7-9	-				10	3	10-8-8	-				11	3	8-7-11	-				10	3	10-8-7	-				10	3	10-10-8	-				11	3	5-8-11	-				0	aldolase [Xenopus laevis]
gi|159163108	UBC	9	3	6-8-9	-				8	3	8-8-8	-				8	3	8-8-8	-				10	3	10-8-8	-				9	3	9-7-6	-				9	3	6-9-8	-				8.6	Chain A, Solution Structure Of The Designed Hydrophobic Core Mutant Of Ubiquitin, 1d7
gi|68534410	btf3l4	10	3	10-6-6	-				9	3	9-7-7	-				8	3	7-6-8	-				8	3	8-5-7	-				9	3	7-9-6	-				9	3	5-7-9	-				0	MGC116428 protein [Xenopus laevis]
gi|147898554	zp4	20	3	10-20-7	-				18	3	3-18-6	-				16	3	16-7-7	-				18	3	15-16-18	-				20	3	8-20-16	-				19	3	2-19-6	-				59.4	gp37 protein
gi|49257378	rpl23	14	3	14-11-12	-				13	3	13-9-9	-				12	3	10-10-12	-				14	3	14-13-12	-				14	3	14-11-11	-				12	3	10-11-12	-				0	MGC82808 protein [Xenopus laevis]
gi|117949832	tuba	22	3	22-17-19	-				24	3	24-16-17	-				20	3	18-20-20	-				20	3	20-19-17	-				19	3	19-18-17	-				21	3	12-21-17	-				49.9	RecName: Full=Tubulin alpha chain
gi|28302354	stip1	17	3	16-14-17	-				20	3	17-14-20	-				22	3	16-16-22	-				19	3	19-15-16	-				19	3	19-16-12	-				18	3	14-18-17	-				0	Stip1-prov protein [Xenopus laevis]
gi|147898584	rpl4	24	3	24-17-19	-				20	3	20-18-17	-				20	3	19-17-20	-				18	3	18-16-17	-				21	3	19-21-20	-				20	3	16-17-20	-				0	60S ribosomal protein L4-B [Xenopus laevis]
gi|156119445	vcp	51	3	51-35-49	-				46	3	46-38-40	-				41	3	33-36-41	-				42	3	42-38-38	-				43	3	43-37-43	-				42	3	32-41-42	-				89.1	valosin containing protein
gi|28422362	vcp	51	3	51-35-49	-				46	3	46-38-39	-				41	3	32-35-41	-				42	3	42-39-38	-				43	3	43-36-43	-				42	3	32-41-42	-				89.2	Vcp-prov protein
gi|54648594	LOC397931	34	3	34-27-25	-				30	3	30-25-26	-				28	3	26-28-27	-				32	3	32-26-24	-				27	3	26-25-27	-				29	3	24-29-25	-				50.1	LOC397931 protein
gi|224828	-	24	3	24-16-19	-				20	3	20-17-17	-				20	3	17-16-20	-				18	3	18-13-18	-				19	3	19-19-18	-				19	3	16-15-19	-				0	ribosomal protein L1a
gi|214754	rpl5-a	11	3	11-5-7	-				10	3	10-8-7	-				10	3	8-5-10	-				11	3	11-7-8	-				9	3	8-9-7	-				9	3	5-5-9	-				0	L5a ribosomal protein [Xenopus laevis]
gi|82176774	prkra-a	12	3	12-8-7	-				10	3	7-8-10	-				9	3	8-7-9	-				10	3	10-10-9	-				9	3	8-9-6	-				10	3	8-6-10	-				0	RecName: Full=Interferon-inducible double stranded RNA-dependent protein kinase activator A homolog A
gi|147906713	hnrnph1	5	3	3-5-4	-				5	3	5-4-4	-				5	3	5-4-5	-				6	3	5-4-6	-				4	3	4-4-4	-				5	3	3-5-4	-				0	heterogeneous nuclear ribonucleoprotein H1 (H) [Xenopus laevis]
gi|148228933	rpl36	5	3	5-3-4	-				6	3	3-1-6	-				5	3	2-4-5	-				5	3	5-5-4	-				5	3	5-3-2	-				4	3	4-4-4	-				0	60S ribosomal protein L36 [Xenopus laevis]
gi|122034	-	4	3	3-4-3	-				4	3	2-4-1	-				4	3	4-3-2	-				4	3	2-2-4	-				4	3	3-4-2	-				5	3	1-5-5	-				13.9	RecName: Full=Histone H2B 1.2; Short=H2B1.2
gi|27694771	hnrnpab	4	3	3-4-3	-				4	3	4-2-3	-				5	3	4-3-5	-				4	3	4-3-2	-				4	3	2-3-4	-				4	3	2-3-4	-				0	Hnrpab-prov protein [Xenopus laevis]
gi|49257602	XELAEV_18021534mg	4	3	3-4-3	-				4	3	4-2-4	-				5	3	4-2-5	-				4	3	4-3-2	-				4	3	3-2-4	-				4	3	3-3-4	-				0	Unknown (protein for MGC:83385) [Xenopus laevis]
gi|77748483	gca	5	3	5-3-2	-				4	3	3-3-4	-				4	3	3-4-3	-				4	3	3-3-4	-				4	3	3-4-3	-				4	3	2-3-4	-				0	MGC83560 protein [Xenopus laevis]
gi|147905294	-	19	3	19-12-12	-				17	3	15-11-17	-				16	3	11-11-16	-				18	3	18-13-14	-				18	3	18-16-14	-				15	3	7-10-15	-				60.1	similar to t-complex polypeptide 1
gi|50604137	psmc5	29	3	29-22-22	-				24	3	24-19-20	-				23	3	22-23-17	-				24	3	24-22-23	-				22	3	18-22-20	-				25	3	13-25-22	-				46.5	Unknown (protein for MGC:79055)
gi|76780128	rab5a	9	3	9-7-8	-				7	3	7-7-7	-				8	3	7-8-7	-				8	3	7-7-8	-				8	3	6-8-8	-				9	3	9-8-8	-				0	Rab5a-prov protein [Xenopus laevis]
P00761	-	7	3	6-7-7	-				9	3	8-9-7	-				8	3	8-7-7	-				8	3	7-7-8	-				9	3	9-7-6	-				8	3	7-7-8	-				24.4	SWISS-PROT:P00761|TRYP_PIG Trypsin - Sus scrofa (Pig).
gi|83318412	LOC733435	17	3	17-12-12	-				14	3	14-11-12	-				14	3	14-11-14	-				15	3	14-15-12	-				13	3	13-10-12	-				15	3	10-13-15	-				55.3	LOC733435 protein
gi|27695233	-	45	3	45-34-36	-				37	3	37-32-35	-				38	3	35-38-37	-				42	3	42-39-42	-				46	3	46-38-40	-				43	3	33-39-43	-				49.8	MGC53997 protein
gi|147902172	usp10	16	3	16-11-11	-				15	3	12-10-15	-				14	3	10-10-14	-				15	3	15-15-13	-				14	3	14-11-12	-				12	3	10-12-9	-				0	ubiquitin carboxyl-terminal hydrolase 10-A [Xenopus laevis]
gi|46329822	eif4a1	15	3	15-9-11	-				14	3	11-14-14	-				15	3	9-11-15	-				14	3	13-9-14	-				16	3	14-14-16	-				12	3	10-11-12	-				0	LOC443739 protein [Xenopus laevis]
gi|162287265	tubb3	22	3	22-16-18	-				17	3	17-16-15	-				18	3	15-18-17	-				20	3	20-16-18	-				18	3	18-18-17	-				19	3	17-18-19	-				50.3	tubulin, beta 3
gi|47124885	habp4	17	3	17-12-14	-				19	3	14-11-19	-				19	3	12-15-19	-				20	3	20-13-15	-				22	3	22-14-11	-				17	3	12-17-15	-				0	MGC81067 protein [Xenopus laevis]
gi|147900784	rsrc2	6	1	0-6-0	-				7	2	0-7-1	-				7	1	7-0-0	-				6	1	0-0-6	-				6	1	0-0-6	-				6	1	0-0-6	-				0	hypothetical protein LOC735007 [Xenopus laevis]
gi|28278600	rad23b	6	3	6-5-5	-				7	3	4-5-7	-				7	3	6-7-7	-				6	3	4-5-6	-				6	3	6-4-3	-				6	3	3-6-6	-				0	MGC53561 protein [Xenopus laevis]
gi|49114964	MGC80163	7	3	7-5-6	-				6	3	5-6-6	-				7	3	5-5-7	-				6	3	6-5-6	-				6	3	5-6-5	-				6	3	4-6-5	-				0	MGC80163 protein [Xenopus laevis]
gi|68534354	cdv3-b	6	3	5-6-6	-				6	3	5-6-5	-				7	3	7-3-6	-				6	3	4-6-4	-				7	3	5-7-7	-				6	3	1-5-6	-				0	MGC115500 protein [Xenopus laevis]
gi|77748278	rpl18	6	3	6-4-6	-				7	3	7-6-4	-				6	3	5-6-6	-				6	3	6-5-6	-				7	3	7-5-7	-				6	3	5-4-6	-				0	Rpl18-b protein [Xenopus laevis]
gi|837294	cfl1-b	6	3	6-5-6	-				6	2	6-6-0	-				6	3	5-5-6	-				7	3	7-6-5	-				7	3	7-6-5	-				6	3	4-6-6	-				0	cofilin 2 [Xenopus laevis]
gi|147902038	tia1	8	3	8-8-7	-				8	3	8-7-8	-				8	3	8-6-8	-				7	3	7-6-7	-				7	3	7-7-6	-				9	3	9-6-8	-				0	TIA1 cytotoxic granule-associated RNA binding protein [Xenopus laevis]
gi|50416510	-	8	3	8-7-6	-				9	3	7-6-9	-				8	3	7-6-8	-				7	3	7-6-7	-				7	3	5-7-5	-				8	3	8-6-7	-				0	Unknown (protein for MGC:78766) [Xenopus laevis]
gi|148223451	rps19	12	3	12-12-10	-				15	3	12-12-15	-				15	3	12-12-15	-				14	3	14-12-12	-				15	3	15-10-10	-				13	3	10-11-13	-				16	ribosomal protein S19
gi|27735388	rps6	17	3	17-9-8	-				14	3	11-9-14	-				14	3	11-9-14	-				14	3	14-10-10	-				14	3	14-10-10	-				11	3	7-9-11	-				28.7	Rps6-prov protein
gi|165968992	kpnb1	25	3	25-18-17	-				23	3	23-19-19	-				21	3	19-18-21	-				21	3	21-16-20	-				21	3	18-21-21	-				19	3	15-19-17	-				0	importin beta 1 [Xenopus laevis]
gi|148237954	rps13	10	3	10-9-8	-				12	3	10-9-12	-				12	3	10-10-12	-				11	3	10-9-11	-				13	3	11-9-13	-				11	3	9-10-11	-				0	ribosomal protein S13 [Xenopus laevis]
gi|118835457	snrpd1	4	3	2-3-4	-				4	3	3-4-4	-				4	3	4-2-4	-				4	3	4-2-3	-				4	3	3-4-4	-				3	3	2-2-3	-				0	MGC78968 protein [Xenopus laevis]
gi|1346341	xk81b1	4	3	4-4-3	-				4	3	4-4-3	-				4	3	4-4-3	-				4	2	0-4-4	-				4	2	0-4-3	-				3	3	2-3-3	-				29.9	RecName: Full=Keratin, type I cytoskeletal 47 kDa
gi|148227544	eif5a	4	3	4-2-3	-				4	3	4-3-3	-				4	3	3-3-4	-				4	3	4-3-2	-				4	3	4-3-3	-				3	3	2-3-3	-				0	eukaryotic translation initiation factor 5A [Xenopus laevis]
gi|148232467	eef1a2	10	3	10-8-7	-				10	3	6-7-10	-				8	3	6-7-8	-				9	3	9-6-7	-				9	3	8-9-8	-				8	3	6-8-8	-				50.5	eukaryotic translation elongation factor 1 alpha 2
gi|51593189	rpl38	8	3	8-7-8	-				9	3	8-7-9	-				9	3	9-7-9	-				10	3	10-8-8	-				10	3	10-8-7	-				8	3	7-8-8	-				0	MGC85404 protein [Xenopus laevis]
gi|148224397	tubb4a	36	3	36-23-26	-				27	3	27-23-23	-				29	3	24-26-29	-				32	3	32-27-32	-				31	3	31-29-30	-				33	3	26-27-33	-				49.8	tubulin, beta 4
gi|37748593	nup54	12	3	12-9-9	-				9	3	5-8-9	-				12	3	9-12-8	-				12	3	12-11-9	-				11	3	5-11-10	-				11	3	4-11-9	-				0	MGC68541 protein [Xenopus laevis]
gi|82277936	nap1l1-a	12	3	11-7-12	-				12	3	12-6-9	-				10	3	10-9-10	-				12	3	12-8-9	-				10	3	9-10-8	-				11	3	9-6-11	-				0	RecName: Full=Nucleosome assembly protein 1-like 1-A; Short=xNAP1L-A; AltName: Full=Nucleosome assembly protein 1; Short=NAP-1; Short=NAP1; Short=xNAP-1; Short=xNAP1
gi|148226696	pcbp3	12	3	12-10-8	-				9	3	8-9-7	-				10	3	8-10-10	-				11	3	11-8-7	-				10	3	8-10-6	-				10	3	4-10-8	-				0	poly(rC) binding protein 3 [Xenopus laevis]
gi|27735476	rps14	9	3	9-7-7	-				7	3	6-6-7	-				7	3	6-7-7	-				7	3	5-7-7	-				7	3	6-5-7	-				7	3	6-7-7	-				16.3	Rps14-prov protein
gi|116284353	psmc5	27	3	27-21-21	-				22	3	22-18-18	-				21	3	20-21-15	-				23	3	23-23-23	-				22	3	19-22-20	-				25	3	13-25-21	-				0	MGC80185 protein [Xenopus laevis]
gi|147907369	tuba4b	16	3	16-13-12	-				17	3	17-12-11	-				13	3	13-13-13	-				16	3	16-13-12	-				14	3	14-13-13	-				15	3	12-15-13	-				49.9	tubulin, alpha 4b
gi|50418221	cap1	14	3	13-11-14	-				15	3	14-14-15	-				17	3	11-11-17	-				16	3	11-12-16	-				13	3	11-13-12	-				16	3	7-12-16	-				0	CAP1b protein [Xenopus laevis]
gi|148225903	snx5	13	3	13-9-9	-				11	3	8-8-11	-				10	3	8-8-10	-				10	3	10-8-8	-				11	3	7-11-6	-				10	3	3-9-10	-				0	sorting nexin 5 [Xenopus laevis]
gi|213625145	khsrp	10	3	10-4-6	-				8	3	7-6-8	-				9	3	6-7-9	-				9	3	7-8-9	-				8	3	8-4-7	-				8	3	5-8-6	-				0	RNA-binding protein VgRBP71 [Xenopus laevis]
gi|148232082	cfl1-a	6	3	6-5-6	-				7	3	7-6-6	-				6	3	6-5-6	-				7	3	7-5-5	-				7	3	7-7-6	-				6	3	5-5-6	-				19.1	cofilin 1
gi|52221144	scp2	6	3	5-4-6	-				6	3	3-4-6	-				7	3	4-3-7	-				6	3	6-4-5	-				7	3	7-6-6	-				7	3	2-4-7	-				0	LOC494715 protein [Xenopus laevis]
gi|147906703	hspa5	16	3	16-9-14	-				14	3	14-12-13	-				14	3	12-11-14	-				17	3	14-17-15	-				18	3	13-18-16	-				16	3	9-16-13	-				72.4	heat shock 70kDa protein 5 (glucose-regulated protein, 78kDa)
gi|148225592	tpd52l2	8	3	8-6-5	-				7	3	6-7-6	-				7	3	6-7-6	-				8	3	8-5-8	-				6	3	6-3-4	-				7	3	2-6-7	-				0	tumor protein D52-like 2 [Xenopus laevis]
gi|148233978	dnaja1	7	3	6-3-7	-				6	3	4-6-4	-				7	3	6-6-7	-				8	3	4-7-8	-				7	3	3-7-7	-				8	3	4-8-7	-				0	DnaJ (Hsp40) homolog, subfamily A, member 1 [Xenopus laevis]
gi|49671152	XELAEV_18011978mg	7	3	7-3-7	-				8	3	7-4-8	-				8	3	5-5-8	-				7	3	7-4-5	-				7	3	5-7-4	-				6	3	4-5-6	-				11.3	Unknown (protein for MGC:83396)
gi|32450569	-	24	3	21-22-24	-				29	3	21-26-29	-				22	2	22-22-0	-				27	3	23-21-27	-				25	3	23-25-19	-				27	3	16-27-21	-				47.4	Psmc3-prov protein
gi|27769202	rpl3	18	3	18-14-16	-				17	3	17-13-14	-				15	3	13-15-13	-				15	3	14-13-15	-				15	3	12-14-15	-				14	3	12-14-13	-				46	Rpl3-prov protein
gi|27697049	nap1l1-b	11	3	11-6-10	-				10	3	10-6-7	-				11	3	11-8-11	-				14	3	14-9-12	-				11	3	9-11-8	-				11	3	7-7-11	-				0	Nap1l1 protein [Xenopus laevis]
gi|148224857	rpl10	9	3	9-6-6	-				8	3	8-7-7	-				10	3	8-8-10	-				8	3	8-7-7	-				8	3	8-7-7	-				8	3	8-6-7	-				0	ribosomal protein L10 [Xenopus laevis]
gi|214673	rpl5-b	9	3	9-5-7	-				8	3	8-8-6	-				8	3	7-5-8	-				10	3	10-6-6	-				8	3	7-8-7	-				8	3	5-5-8	-				0	L5b ribosomal protein [Xenopus laevis]
gi|147904959	impdh1	8	3	8-6-6	-				9	3	5-7-9	-				9	3	9-6-8	-				7	3	6-7-6	-				9	3	8-8-9	-				8	3	5-6-8	-				0	inosine monophosphate dehydrogenase 1 [Xenopus laevis]
gi|49116641	upf1	10	3	10-8-6	-				10	3	10-5-9	-				11	3	5-5-11	-				8	3	8-6-4	-				9	3	8-9-5	-				10	3	4-7-10	-				122	MGC80941 protein
gi|27696935	tuba3c	20	3	20-17-13	-				17	3	17-14-12	-				15	3	15-15-13	-				15	3	15-15-15	-				16	3	14-16-14	-				16	3	14-16-14	-				50.1	MGC53359 protein
gi|82227771	igf2bp3-b	24	3	24-17-17	-				24	3	14-15-24	-				25	3	17-13-25	-				26	3	26-14-18	-				21	3	21-17-18	-				20	3	16-20-18	-				0	'Insulin-like growth factor 2 mRNA-binding protein 3-B (IGF2 mRNA-binding protein 3-B) (IGF-II mRNA-binding protein 3-B) (IMP-3-B) (KH domain-containing transcription factor B3-B) (Vg1 localization element binding protein B) (Vg1 RNA-binding prote...
gi|147900221	rps6	16	3	16-11-11	-				14	3	12-10-14	-				13	3	13-11-12	-				14	3	14-11-11	-				14	3	14-12-11	-				11	3	8-10-11	-				28.7	ribosomal Protein, Small subunit (28.1 kD) (rps-6)
gi|148224674	rpl35	6	3	6-5-5	-				7	3	6-6-7	-				8	3	5-7-8	-				7	3	7-5-7	-				7	3	7-6-6	-				6	3	5-5-6	-				0	ribosomal protein L35 [Xenopus laevis]
gi|148225532	lypla2	7	3	7-5-5	-				6	3	5-6-5	-				7	3	5-7-5	-				6	3	6-4-5	-				7	3	7-7-5	-				8	3	3-8-5	-				0	lysophospholipase II [Xenopus laevis]
gi|213624966	camk2d	7	3	7-5-5	-				8	3	5-6-8	-				7	3	5-6-7	-				6	3	5-4-6	-				6	3	5-6-6	-				7	3	5-7-7	-				0	Calcium/calmodulin-dependent protein kinase II delta12 subunit [Xenopus laevis]
gi|49257341	rps17	11	3	11-9-10	-				10	3	9-10-7	-				9	3	9-9-6	-				9	3	9-9-9	-				11	3	10-11-8	-				11	3	7-8-11	-				0	MGC82841 protein [Xenopus laevis]
gi|80477220	myef2	9	3	9-7-9	-				11	3	11-8-10	-				13	3	8-13-11	-				11	3	11-7-9	-				11	3	6-11-8	-				10	3	10-10-6	-				0	MGC131089 protein [Xenopus laevis]
gi|4033394	hspa5	15	3	15-9-14	-				14	3	14-11-13	-				12	3	11-11-12	-				16	3	14-16-15	-				17	3	13-17-14	-				15	3	10-15-13	-				72.6	RecName: Full=78 kDa glucose-regulated protein; Short=GRP-78; AltName: Full=Heat shock 70 kDa protein 5; AltName: Full=Immunoglobulin heavy chain-binding protein; Short=BiP; Flags: Precursor
gi|147905764	snd1	31	3	31-20-17	-				24	3	20-21-24	-				24	3	21-13-24	-				22	3	19-20-22	-				24	3	17-23-24	-				24	3	12-13-24	-				101.3	staphylococcal nuclease and tudor domain containing protein 1
gi|182765473	eif4g1	20	3	20-14-15	-				16	3	16-13-16	-				16	3	16-15-15	-				19	3	15-19-17	-				16	3	13-14-16	-				17	3	12-17-16	-				0	eukaryotic translation initiation factor 4 gamma, 1 [Xenopus laevis]
gi|147898735	cap1	12	3	11-9-12	-				10	3	10-10-8	-				13	3	9-8-13	-				11	3	11-11-10	-				13	3	12-13-12	-				13	3	6-13-9	-				0	similar to adenylyl cyclase-associated protein [Xenopus laevis]
gi|33417132	rps2	12	3	12-10-11	-				12	3	12-7-9	-				10	3	9-10-9	-				15	3	15-7-8	-				12	3	12-10-10	-				11	3	8-8-11	-				30.3	Sop-prov protein
gi|49255998	MGC80700	10	3	10-5-7	-				8	3	8-5-7	-				11	3	6-7-11	-				9	3	7-7-9	-				9	3	9-7-7	-				9	3	5-6-9	-				0	MGC80700 protein [Xenopus laevis]
gi|122936453	LOC100037089	8	3	8-7-8	-				8	3	8-5-7	-				7	3	6-7-6	-				10	3	10-6-4	-				8	3	7-7-8	-				7	3	6-5-7	-				31.4	LOC100037089 protein
gi|51949980	sec24d	9	3	9-5-6	-				8	3	8-7-6	-				8	3	5-6-8	-				9	3	9-8-8	-				7	3	7-6-6	-				7	3	6-6-7	-				0	MGC80413 protein [Xenopus laevis]
gi|147900213	rab14	5	3	5-5-4	-				6	3	6-5-5	-				5	3	5-5-5	-				6	3	3-4-6	-				5	3	3-4-5	-				5	3	4-5-4	-				0	RAB14, member RAS oncogene family [Xenopus laevis]
gi|214097	-	5	3	5-2-3	-				6	3	6-4-3	-				5	3	3-4-5	-				6	3	4-6-3	-				5	3	3-5-4	-				5	3	3-5-3	-				0	14-3-3 protein [Xenopus laevis]
gi|63101219	rad23b	5	3	4-5-4	-				5	3	3-3-5	-				5	3	3-5-5	-				6	3	4-5-6	-				6	3	6-3-3	-				5	3	2-3-5	-				0	MGC115064 protein [Xenopus laevis]
gi|124481820	znf326	5	3	5-2-3	-				4	3	2-4-2	-				4	3	2-2-4	-				4	3	4-4-2	-				3	3	2-3-3	-				4	3	4-3-3	-				0	LOC100037139 protein [Xenopus laevis]
gi|147905382	clns1a	4	3	4-1-3	-				4	3	3-4-3	-				5	3	4-3-5	-				4	3	2-4-3	-				4	3	2-4-3	-				3	3	3-3-3	-				0	regulatory protein [Xenopus laevis]
gi|148229549	hdac1	5	3	5-2-2	-				4	3	2-2-4	-				4	3	2-2-4	-				4	3	4-3-2	-				3	3	3-3-2	-				4	3	3-2-4	-				0	histone deacetylase 1 [Xenopus laevis]
gi|26106079	xak-c	4	2	4-4-0	-				4	1	0-4-0	-				5	2	5-5-0	-				4	3	3-4-4	-				4	3	2-4-4	-				3	1	0-0-3	-				0	adult keratin XAK-C [Xenopus laevis]
gi|27697014	cdv3-a	4	3	2-3-4	-				4	3	3-4-4	-				4	3	4-2-2	-				3	3	3-2-2	-				5	3	4-3-5	-				4	2	0-2-4	-				0	Cdv3-prov protein [Xenopus laevis]
gi|49117828	LOC443580	5	1	0-5-0	-				4	1	0-4-0	-				4	1	4-0-0	-				4	1	0-0-4	-				4	1	0-0-4	-				3	1	0-0-3	-				25	LOC443580 protein
gi|50603982	rps23	5	3	5-3-4	-				3	3	3-3-2	-				4	3	3-4-2	-				4	3	4-2-3	-				4	3	3-4-4	-				4	3	3-3-4	-				0	MGC86316 protein [Xenopus laevis]
gi|5764080	nup214	15	3	15-11-12	-				14	3	9-11-14	-				15	3	12-14-15	-				16	3	16-10-13	-				15	3	15-9-10	-				11	3	8-11-10	-				0	nucleoporin CAN [Xenopus laevis]
gi|37781769	Nogo	13	3	13-5-9	-				10	3	9-10-9	-				11	3	11-7-10	-				12	3	10-12-9	-				11	3	9-11-10	-				13	3	8-13-10	-				114	Nogo-A
gi|65106	-	39	3	39-27-30	-				30	3	29-30-28	-				29	3	28-29-26	-				32	3	32-30-32	-				34	3	31-32-34	-				30	3	21-28-30	-				50.2	42Sp48
gi|147900456	rpl13	13	3	13-8-6	-				10	3	10-10-9	-				10	3	8-9-10	-				10	3	9-8-10	-				10	3	10-8-7	-				9	3	8-6-9	-				0	ribosomal protein L13 [Xenopus laevis]
gi|123959702	rps16	9	3	9-9-9	-				11	3	10-8-11	-				12	3	9-11-12	-				12	3	11-11-12	-				13	3	13-11-11	-				12	3	10-9-12	-				0	Rps16 protein [Xenopus laevis]
gi|108860889	plaa	9	3	9-5-4	-				8	3	4-5-8	-				8	3	3-5-8	-				7	3	7-6-4	-				7	3	4-7-7	-				7	3	4-7-5	-				87.9	RecName: Full=Phospholipase A-2-activating protein; Short=PLA2P; Short=PLAP
gi|148222482	cttn	8	3	8-8-5	-				8	3	8-6-6	-				9	3	8-5-9	-				7	3	4-7-5	-				7	3	6-7-6	-				7	3	5-4-7	-				0	cortactin [Xenopus laevis]
gi|50603918	hsp90ab1	65	3	65-44-46	-				57	3	47-45-57	-				59	3	47-50-59	-				54	3	50-52-54	-				51	3	48-51-47	-				47	3	39-45-47	-				83	Hsp90beta protein
gi|567053	tubb	40	3	40-28-29	-				31	3	31-27-27	-				31	3	28-31-30	-				37	3	37-31-34	-				38	3	38-31-30	-				37	3	28-33-37	-				0	beta 5 tubulin [Xenopus laevis]
gi|27924333	cct5	21	3	21-12-14	-				16	3	16-13-13	-				15	3	15-12-15	-				18	3	18-16-15	-				19	3	16-19-15	-				18	3	13-14-18	-				0	Cct5-prov protein [Xenopus laevis]
gi|67677960	rps15a	12	3	12-9-7	-				10	3	10-9-10	-				11	3	10-9-11	-				10	3	10-8-9	-				8	3	8-7-8	-				10	3	9-10-9	-				0	MGC114789 protein [Xenopus laevis]
gi|27371046	rpl12	8	3	8-4-2	-				6	3	6-4-5	-				6	3	4-4-6	-				6	3	6-4-3	-				6	3	5-6-3	-				6	3	3-2-6	-				0	Rpl12-prov protein [Xenopus laevis]
gi|147901944	tfg	3	3	2-3-3	-				3	3	3-2-2	-				3	3	3-1-2	-				3	3	3-3-1	-				3	3	3-3-3	-				4	2	0-2-4	-				0	trk-fused a [Xenopus laevis]
gi|27696474	znf622	4	3	4-1-2	-				3	3	2-1-3	-				3	3	3-2-2	-				3	3	3-1-1	-				3	3	3-2-2	-				3	2	0-2-3	-				0	Zpr9-prov protein [Xenopus laevis]
gi|213625076	LOC398158	21	3	7-21-4	-				21	3	1-21-1	-				17	3	17-4-3	-				23	3	16-17-23	-				21	3	4-21-17	-				18	3	1-18-2	-				0	Egg envelope component ZPAX [Xenopus laevis]
gi|148233149	-	15	3	12-15-13	-				15	3	10-9-15	-				15	3	13-6-15	-				12	3	8-11-12	-				12	3	7-11-12	-				14	3	3-10-14	-				60.2	aspartyl-tRNA synthetase
gi|123903954	prpf38a	7	3	1-7-1	-				7	2	0-7-2	-				8	2	8-0-2	-				7	2	0-1-7	-				7	2	0-1-7	-				9	3	2-2-9	-				0	RecName: Full=Pre-mRNA-splicing factor 38A
gi|147905374	MGC114631	21	3	21-19-18	-				15	3	15-12-14	-				15	3	13-15-13	-				17	3	15-13-17	-				17	3	13-17-14	-				16	3	7-16-13	-				105.5	hypothetical protein LOC734707
gi|51701804	rpl10a	16	3	16-12-13	-				12	3	12-12-10	-				13	3	13-12-13	-				13	3	13-13-13	-				13	3	13-13-12	-				15	3	13-10-15	-				24.8	RecName: Full=60S ribosomal protein L10a
gi|120577627	LOC100037011	8	3	4-8-2	-				7	3	3-7-5	-				7	3	7-2-2	-				7	3	4-3-7	-				5	3	4-3-5	-				7	3	3-4-7	-				92.7	LOC100037011 protein
gi|39652601	caprin1	7	3	7-6-6	-				7	3	6-6-7	-				7	3	4-2-7	-				5	3	5-3-3	-				7	3	6-7-5	-				8	3	6-5-8	-				0	RNA granule protein 105 [Xenopus laevis]
gi|54038078	prpf4b	28	3	3-28-7	-				28	3	1-28-10	-				26	3	26-4-6	-				29	3	1-11-29	-				24	3	2-8-24	-				21	2	0-9-21	-				0	LOC495151 protein [Xenopus laevis]
gi|10443738	-	10	3	10-7-7	-				9	3	7-6-9	-				9	3	8-8-9	-				8	3	7-7-8	-				9	3	6-6-9	-				7	3	7-5-7	-				68.9	calcium/calmodulin-dependent protein kinase II gamma L subunit
gi|13122448	bub3	6	3	4-6-5	-				6	3	4-5-6	-				7	3	6-4-7	-				6	3	5-6-3	-				5	3	5-3-5	-				7	3	1-7-6	-				0	WD repeat protein Bub3 [Xenopus laevis]
gi|148226961	rsrc1	7	2	0-7-1	-				6	2	0-6-2	-				7	3	7-1-2	-				6	2	0-1-6	-				6	1	0-0-6	-				5	2	0-1-5	-				0	arginine/serine-rich coiled-coil 1 [Xenopus laevis]
gi|49115856	psmd3	18	3	18-13-14	-				12	3	12-11-11	-				14	3	13-14-14	-				14	3	11-13-14	-				13	3	9-12-13	-				14	3	8-14-11	-				0	MGC82894 protein [Xenopus laevis]
gi|147905905	rpn1	10	3	10-5-7	-				8	3	7-6-8	-				9	3	7-9-6	-				10	3	10-9-9	-				10	3	10-10-8	-				12	3	7-12-9	-				0	dolichyl-diphosphooligosaccharide--protein glycosyltransferase subunit 1 precursor [Xenopus laevis]
gi|51703492	anxa7	21	3	21-21-19	-				21	3	21-20-21	-				26	3	23-26-24	-				24	3	24-19-20	-				20	3	19-18-20	-				20	3	20-19-20	-				0	MGC82023 protein [Xenopus laevis]
gi|32484275	rps8	14	3	14-9-8	-				10	3	10-10-10	-				11	3	10-9-11	-				11	3	10-10-11	-				10	3	10-8-10	-				10	3	10-10-9	-				24.1	Rps8-prov protein
gi|49671082	MGC83421	14	3	14-9-8	-				10	3	10-10-9	-				10	3	10-10-10	-				11	3	10-11-11	-				10	3	10-9-10	-				11	2	0-11-10	-				24.1	MGC83421 protein
gi|28175644	rpn1	8	3	8-4-6	-				6	3	6-5-5	-				7	3	5-7-4	-				8	3	8-5-7	-				7	3	6-6-7	-				8	3	4-6-8	-				0	MGC52894 protein [Xenopus laevis]
gi|27371199	ywhab-b	6	3	6-2-4	-				6	3	6-4-3	-				5	3	3-4-5	-				6	3	4-6-3	-				5	3	3-5-4	-				5	3	3-5-3	-				27.8	Ywhab-prov protein
gi|71051186	rps28p9	5	3	4-4-5	-				5	3	5-5-4	-				6	3	6-3-5	-				6	3	4-6-2	-				5	3	3-5-4	-				6	3	2-6-6	-				0	MGC85550 protein [Xenopus laevis]
gi|48734665	vwa5a.2	33	3	33-24-24	-				25	3	23-23-25	-				25	3	20-25-23	-				25	3	25-24-24	-				24	3	24-23-24	-				23	3	15-18-23	-				0	MGC83495 protein [Xenopus laevis]
gi|38197523	copg1	16	3	16-9-15	-				13	3	11-9-13	-				13	3	11-8-13	-				13	3	13-10-13	-				14	3	13-14-11	-				10	3	6-9-10	-				0	MGC68533 protein [Xenopus laevis]
gi|66911149	psmd1	21	3	21-19-17	-				14	3	14-11-14	-				16	3	13-16-13	-				16	3	15-12-16	-				17	3	13-17-13	-				16	3	5-16-13	-				0	LOC446265 protein [Xenopus laevis]
gi|147900738	anxa1	8	3	8-4-6	-				7	3	7-6-7	-				10	3	5-6-10	-				8	3	6-4-8	-				9	3	9-6-7	-				8	3	3-5-8	-				0	annexin A1 [Xenopus laevis]
gi|27370913	-	11	3	11-8-5	-				9	3	8-9-6	-				8	3	7-8-8	-				8	3	8-7-8	-				9	3	9-7-6	-				8	3	7-5-8	-				24.2	Similar to ribosomal protein L13
gi|148234030	psmc1	17	3	17-13-13	-				19	3	19-18-14	-				15	3	14-15-13	-				17	3	17-13-12	-				17	3	12-17-12	-				13	3	10-11-13	-				0	proteasome (prosome, macropain) 26S subunit, ATPase, 1 [Xenopus laevis]
gi|148229755	MGC132155	12	3	12-9-10	-				14	3	9-9-14	-				18	3	7-7-18	-				14	3	14-8-10	-				14	3	14-12-11	-				12	3	7-12-11	-				65	hypothetical protein LOC734974 [Xenopus laevis]
gi|148222603	dctn2-a	10	3	10-5-9	-				10	3	9-6-10	-				10	3	5-6-10	-				9	3	9-7-8	-				10	3	8-10-7	-				7	3	4-7-6	-				0	dynactin subunit 2-A [Xenopus laevis]
gi|147900383	ufd1	5	3	3-5-4	-				6	3	5-4-6	-				7	3	4-5-7	-				5	3	5-5-2	-				6	3	4-6-4	-				6	3	1-6-4	-				0	ubiquitin fusion degradation protein 1 homolog [Xenopus laevis]
gi|148225398	tardbp	6	3	5-5-6	-				5	3	5-5-5	-				5	3	4-4-5	-				6	3	6-4-5	-				7	3	7-5-5	-				6	3	5-6-5	-				0	TAR DNA binding protein [Xenopus laevis]
gi|32450096	rpl18	6	3	6-4-5	-				6	3	6-4-4	-				7	3	4-5-7	-				5	3	5-5-5	-				6	3	6-5-6	-				5	3	4-4-5	-				21.5	MGC64315 protein
gi|46250135	sub1	6	3	2-6-2	-				5	3	4-5-3	-				6	3	6-5-2	-				7	3	4-4-7	-				5	3	4-4-5	-				6	3	2-4-6	-				0	MGC81442 protein [Xenopus laevis]
gi|148237217	hnrnph1	4	3	3-4-4	-				5	3	5-4-4	-				5	3	5-4-5	-				5	3	5-3-5	-				4	3	4-4-4	-				5	3	4-5-4	-				0	heterogeneous nuclear ribonucleoprotein H1 (H) [Xenopus laevis]
gi|82241899	Pabpn1l-a	5	3	5-3-5	-				4	3	4-4-4	-				5	3	5-5-4	-				5	3	3-2-5	-				4	3	3-4-3	-				5	3	2-5-4	-				0	RecName: Full=Embryonic polyadenylate-binding protein 2-A; Short=Embryonic poly(A)-binding protein 2-A; Short=XePABP2-A; Short=ePABP-2A; Short=ePABP2-A; AltName: Full=Embryonic poly(A)-binding protein type II-A; AltName: Full=PABPN2; AltName: Full...
gi|189217804	aars	12	3	12-7-10	-				9	3	9-7-9	-				10	3	8-9-10	-				9	3	9-8-6	-				11	3	9-11-8	-				11	2	0-7-11	-				107.5	alanyl-tRNA synthetase
gi|343479677	PRDX2	9	3	6-7-9	-				10	3	10-9-7	-				11	3	10-8-11	-				9	3	9-8-9	-				11	3	11-9-11	-				12	3	7-7-12	-				22.4	peroxiredoxin 2
gi|32450747	-	9	3	9-6-7	-				11	3	8-10-11	-				10	3	7-5-10	-				9	3	8-8-9	-				9	3	9-9-9	-				7	3	6-7-7	-				37.6	Anxa1-prov protein
gi|54038456	psmd6	11	3	11-9-6	-				10	3	8-10-8	-				8	3	7-8-8	-				9	3	8-7-9	-				8	3	4-8-5	-				9	3	5-9-6	-				0	LOC495148 protein [Xenopus laevis]
gi|125858003	prpf4b	24	3	4-24-7	-				22	3	1-22-8	-				21	3	21-4-8	-				21	3	3-10-21	-				19	3	2-8-19	-				16	2	0-7-16	-				0	LOC100037169 protein [Xenopus laevis]
gi|27924414	ywhaq	6	3	6-3-5	-				6	3	6-5-4	-				6	3	3-6-6	-				4	3	4-4-4	-				6	3	5-6-2	-				6	3	3-6-4	-				27.7	Ywhaq-prov protein
gi|109157559	-	3	3	3-3-3	-				3	3	2-1-3	-				3	3	3-2-2	-				3	2	3-0-3	-				3	3	2-3-3	-				2	3	2-2-2	-				0	Chain E, 2.9 Angstrom X-Ray Structure Of Hybrid Macroh2a Nucleosomes
gi|147902890	pfn1	3	3	1-2-3	-				3	3	2-3-3	-				3	3	2-1-3	-				2	3	2-1-1	-				3	3	2-3-2	-				3	3	1-3-2	-				14.9	hypothetical protein LOC735169 [Xenopus laevis]
gi|148230677	cyc1	3	2	0-3-2	-				3	3	2-3-2	-				3	3	2-3-2	-				3	3	3-2-2	-				3	3	2-1-3	-				2	3	1-2-2	-				0	cytochrome c-1 [Xenopus laevis]
gi|28302246	XELAEV_18036122mg	2	2	0-2-2	-				3	3	3-2-1	-				3	3	2-3-1	-				3	3	2-3-2	-				3	3	3-3-2	-				3	2	0-3-2	-				0	MGC53066 protein [Xenopus laevis]
gi|94957771	dynll2	3	3	3-2-2	-				2	3	2-2-1	-				3	3	2-3-3	-				3	3	2-1-3	-				3	3	2-2-3	-				3	3	2-3-3	-				0	dynein light chain dlc8b [Xenopus laevis]
gi|148238016	clint1	10	3	8-10-9	-				11	3	9-11-6	-				14	3	14-13-12	-				13	3	12-10-13	-				11	3	6-11-10	-				12	3	8-12-12	-				0	clathrin interactor 1 [Xenopus laevis]
gi|28278797	LOC444845	15	3	15-9-11	-				14	3	11-14-13	-				14	2	8-0-14	-				12	3	11-10-12	-				15	3	12-14-15	-				11	3	9-11-11	-				45.9	LOC444845 protein
gi|3136158	igf2bp3-a	27	3	27-17-18	-				25	3	16-16-25	-				26	3	17-14-26	-				28	3	28-15-20	-				22	3	22-18-17	-				20	3	15-20-19	-				65.6	RNA binding protein Vera
gi|7025503	fkbp10	8	3	8-2-4	-				6	3	3-2-6	-				5	3	3-3-5	-				6	3	4-6-5	-				6	3	6-6-5	-				6	3	2-6-6	-				0	FK506-binding protein [Xenopus laevis]
gi|148225656	myh9	92	3	92-66-72	-				77	3	77-61-74	-				98	3	71-54-98	-				72	3	66-65-72	-				77	3	77-75-71	-				80	3	53-72-80	-				226.8	myosin, heavy chain 9, non-muscle
gi|147901093	rpl7a	14	3	14-9-11	-				12	3	11-10-12	-				16	3	10-10-16	-				14	3	14-9-11	-				12	3	12-11-9	-				12	3	8-11-12	-				29.9	MGC80199 protein [Xenopus laevis]
gi|147905776	rps18	16	3	16-11-12	-				14	3	12-11-14	-				14	3	11-9-14	-				13	3	13-11-11	-				11	3	11-10-10	-				12	3	10-11-12	-				0	ribosomal protein S18 [Xenopus laevis]
gi|29294657	atp1a1	15	3	15-11-11	-				15	3	9-10-15	-				13	3	12-10-13	-				13	3	13-11-11	-				14	3	14-10-8	-				10	3	5-9-10	-				0	MGC53886 protein [Xenopus laevis]
gi|147904380	XELAEV_18024136mg	12	3	12-10-7	-				11	3	9-11-10	-				9	3	8-9-9	-				10	3	9-7-10	-				8	3	5-8-6	-				10	3	7-10-7	-				0	hypothetical protein LOC380154 [Xenopus laevis]
gi|148227050	gstt1	11	3	11-5-9	-				8	3	7-6-8	-				12	3	6-5-12	-				10	3	6-10-5	-				10	3	8-9-10	-				9	3	5-9-8	-				27.7	hypothetical protein LOC432297 [Xenopus laevis]
gi|147902028	st13	11	3	11-10-11	-				12	3	11-10-12	-				11	3	10-10-11	-				15	3	15-10-10	-				13	3	13-10-10	-				11	3	11-10-11	-				0	MGC79131 protein [Xenopus laevis]
gi|147907116	kpna7	14	3	14-11-10	-				11	3	11-10-10	-				12	3	12-9-11	-				12	3	12-7-12	-				14	3	12-12-14	-				10	3	7-9-10	-				0	importin subunit alpha-1 [Xenopus laevis]
gi|82237179	hnrnpdl-b	7	3	7-7-6	-				9	3	9-7-7	-				9	2	9-0-6	-				9	3	6-8-9	-				8	2	8-0-8	-				11	3	6-8-11	-				0	RecName: Full=Heterogeneous nuclear ribonucleoprotein D-like-B; Short=hnRNP D-like B; Short=hnRNP DL-B
gi|12002837	RRM1	21	3	21-12-18	-				16	3	16-14-13	-				14	3	12-13-14	-				17	3	17-13-12	-				16	3	16-14-16	-				15	3	10-12-15	-				59.1	ribonucleotide reductase subunit M1
gi|148222432	cct4	20	3	20-9-14	-				16	3	16-16-12	-				16	3	16-12-16	-				15	3	13-15-12	-				14	3	13-14-14	-				18	3	9-15-18	-				57.9	MGC82994 protein [Xenopus laevis]
gi|125858894	-	31	3	31-18-21	-				23	3	23-19-19	-				22	3	15-19-22	-				29	3	29-23-23	-				27	3	19-27-26	-				26	3	13-26-24	-				92.7	Unknown (protein for MGC:160189)
gi|116063398	krt19	14	3	13-9-14	-				10	3	9-10-10	-				11	3	11-8-11	-				12	3	12-8-8	-				12	3	12-9-8	-				10	3	9-10-10	-				0	Krt19 protein [Xenopus laevis]
gi|27370917	ppia	11	3	10-5-11	-				14	3	14-10-6	-				12	3	11-6-12	-				10	3	10-5-6	-				12	3	9-12-10	-				10	3	2-7-10	-				0	Cyp-7-prov protein [Xenopus laevis]
gi|134024837	LOC100049142	9	3	9-6-6	-				8	3	5-8-7	-				8	3	6-8-5	-				7	3	7-6-6	-				8	3	6-8-8	-				6	3	6-6-5	-				78	LOC100049142 protein
gi|147899539	tars	8	3	8-6-8	-				9	3	6-9-3	-				9	3	9-3-9	-				6	3	3-5-6	-				8	3	4-6-8	-				9	2	0-4-9	-				0	threonyl-tRNA synthetase [Xenopus laevis]
gi|32450112	anxa1	9	3	9-3-5	-				9	3	7-6-9	-				9	3	5-7-9	-				6	3	5-4-6	-				8	3	6-6-8	-				8	3	2-4-8	-				0	MGC64326 protein [Xenopus laevis]
gi|117558216	atp1a1a.1	13	3	13-11-10	-				16	3	9-9-16	-				14	3	11-11-14	-				13	3	13-10-11	-				13	3	13-10-7	-				9	2	0-9-9	-				0	Atp1a1a.1 protein [Xenopus laevis]
gi|147905658	rpl7	16	3	16-9-9	-				13	3	12-8-13	-				14	3	11-10-14	-				11	3	11-7-11	-				12	3	11-10-12	-				12	3	10-7-12	-				0	ribosomal protein L7 [Xenopus laevis]
gi|148230849	ppp2r1b	17	3	17-7-12	-				13	3	13-10-8	-				11	3	11-9-11	-				13	3	13-8-13	-				13	3	8-12-13	-				11	3	7-8-11	-				0	protein phosphatase 2, regulatory subunit A, beta [Xenopus laevis]
gi|147903020	rpl31	4	3	4-2-3	-				4	3	4-2-4	-				5	3	4-3-5	-				4	3	4-3-2	-				5	3	3-5-3	-				4	3	2-4-4	-				0	60S ribosomal protein L31 [Xenopus laevis]
gi|148230102	pcmt1	4	3	2-3-4	-				4	3	3-3-4	-				5	3	4-3-5	-				4	3	4-4-4	-				5	3	3-5-4	-				4	2	0-4-4	-				0	protein-L-isoaspartate (D-aspartate) O-methyltransferase [Xenopus laevis]
gi|32450468	MGC64293	4	3	4-1-4	-				5	3	2-1-5	-				5	3	4-2-5	-				4	3	4-2-2	-				4	3	3-2-4	-				4	3	4-1-3	-				0	MGC64293 protein [Xenopus laevis]
gi|37747629	hsdl2	12	3	12-7-9	-				9	3	8-7-9	-				10	3	7-10-7	-				10	3	10-9-8	-				9	3	9-8-7	-				8	3	4-7-8	-				0	Hsdl2 protein [Xenopus laevis]
gi|148234849	snd1	29	3	29-18-13	-				21	3	15-15-21	-				22	3	16-13-22	-				21	3	14-18-21	-				23	3	13-19-23	-				19	3	6-12-19	-				101.4	staphylococcal nuclease and tudor domain containing protein 1
gi|62185728	sri	7	3	7-5-6	-				5	3	5-4-4	-				5	3	5-4-5	-				5	3	4-4-5	-				5	3	4-5-5	-				5	3	3-4-5	-				0	Sri protein [Xenopus laevis]
gi|148226266	rae1	7	3	7-6-5	-				6	3	1-4-6	-				6	3	5-6-4	-				4	3	4-4-3	-				6	3	5-6-3	-				6	3	3-6-5	-				0	RAE1 RNA export 1 homolog [Xenopus laevis]
gi|27881711	MGC52578	6	3	4-6-5	-				6	3	5-6-4	-				7	3	7-1-6	-				4	3	3-4-2	-				6	3	1-5-6	-				6	3	3-4-6	-				24.2	MGC52578 protein
gi|54035194	gsn	22	3	22-9-16	-				19	3	19-15-13	-				19	3	12-10-19	-				17	3	17-11-12	-				22	3	22-13-13	-				15	3	10-9-15	-				0	LOC397895 protein [Xenopus laevis]
gi|27503217	rpl5	11	3	11-7-9	-				9	3	9-9-7	-				8	3	8-6-8	-				11	3	11-7-8	-				9	3	7-9-7	-				9	3	6-7-9	-				0	Rpl5-b protein [Xenopus laevis]
gi|147900211	ubap2	6	3	4-5-6	-				9	3	8-6-9	-				8	3	6-8-7	-				7	3	7-6-5	-				7	3	7-5-7	-				7	3	2-7-6	-				0	ubiquitin associated protein 2 [Xenopus laevis]
gi|167012007	dapl1-a	8	3	8-8-8	-				10	3	9-7-10	-				11	3	9-8-11	-				8	3	8-8-6	-				10	3	9-10-6	-				9	3	8-7-9	-				0	RecName: Full=Death-associated protein-like 1-A
gi|46250303	rpap3	6	3	5-3-6	-				6	3	4-3-6	-				5	3	5-4-5	-				5	3	4-5-3	-				5	3	5-3-3	-				4	3	1-2-4	-				0	Rpap3 protein [Xenopus laevis]
gi|56269190	ufd1	4	2	4-0-4	-				6	3	5-3-6	-				6	3	4-5-6	-				5	3	5-4-2	-				5	3	5-5-4	-				5	3	1-5-4	-				0	Unknown (protein for MGC:99253) [Xenopus laevis]
gi|269969552	rps3a-b	20	3	20-11-13	-				15	2	15-13-0	-				14	2	14-14-0	-				16	3	16-13-15	-				18	3	18-16-16	-				15	3	15-11-14	-				29.9	RecName: Full=40S ribosomal protein S3a-B
gi|147898797	LOC100049136	8	3	8-5-8	-				9	3	8-5-9	-				10	3	6-5-10	-				7	3	7-6-6	-				8	3	6-8-5	-				7	3	5-7-7	-				0	uncharacterized protein LOC100049136 [Xenopus laevis]
gi|148227306	rpl5	12	3	12-5-5	-				10	3	10-8-6	-				14	3	8-5-14	-				11	3	11-7-7	-				9	3	7-9-7	-				11	3	6-4-11	-				0	60S ribosomal protein L5-A [Xenopus laevis]
gi|94711253	epabp-a	22	3	22-13-18	-				18	3	16-18-13	-				21	3	15-16-21	-				22	3	22-14-15	-				19	3	14-19-17	-				15	3	11-15-15	-				0	RecName: Full=Embryonic polyadenylate-binding protein A; Short=Embryonic poly(A)-binding protein A; Short=ePAB-A; Short=ePABP-A; AltName: Full=XePABP-A
gi|51703659	abcf1	22	3	22-14-13	-				15	3	15-15-15	-				16	3	15-11-16	-				20	3	18-13-20	-				17	3	17-13-13	-				18	3	7-17-18	-				0	MGC81714 protein [Xenopus laevis]
gi|147903625	LOC398959	20	3	20-8-12	-				14	3	13-14-11	-				14	3	14-10-14	-				13	3	12-13-11	-				14	3	12-14-13	-				15	3	9-13-15	-				57.9	hypothetical protein LOC398959 [Xenopus laevis]
gi|147904649	rplp0	17	3	17-11-12	-				14	3	14-11-11	-				12	3	11-11-12	-				14	3	14-11-12	-				12	3	12-11-11	-				12	3	9-11-12	-				34.1	ribosomal protein, large, P0
gi|148225092	-	17	3	17-11-12	-				14	3	14-10-11	-				14	3	11-8-14	-				12	3	9-12-8	-				12	3	11-12-11	-				12	3	9-12-12	-				0	phosphoribosylaminoimidazole carboxylase, phosphoribosylaminoribosylaminoimidazole succinocarboxamide synthetase [Xenopus laevis]
gi|77748286	wu:fj06d02	13	3	13-12-10	-				14	3	14-9-6	-				11	3	11-10-7	-				13	3	13-8-11	-				10	3	10-10-10	-				11	3	8-9-11	-				25.1	Wu:fj06d02 protein
gi|82241529	hnrnpdl-a	10	3	8-10-9	-				14	3	14-9-9	-				11	3	11-4-8	-				13	3	11-12-13	-				11	3	11-9-9	-				13	3	7-11-13	-				0	RecName: Full=Heterogeneous nuclear ribonucleoprotein D-like-A; Short=hnRNP D-like A; Short=hnRNP DL-A
gi|886724	EEF1D	13	3	13-9-7	-				10	3	10-5-10	-				11	3	6-5-11	-				9	3	9-7-9	-				11	3	11-9-9	-				9	3	4-8-9	-				0	elongation factor-1 delta [Xenopus laevis]
gi|147904688	rsrc2	11	1	0-11-0	-				7	1	0-7-0	-				8	2	8-0-1	-				10	2	0-1-10	-				9	1	0-0-9	-				9	3	1-1-9	-				0	arginine/serine-rich coiled-coil protein 2 [Xenopus laevis]
gi|148235541	rpn2	9	3	9-4-5	-				8	3	8-4-8	-				7	3	7-6-6	-				10	3	8-10-8	-				9	3	8-7-9	-				11	3	7-11-7	-				0	ribophorin II precursor [Xenopus laevis]
P02535-1	Krt10	11	3	11-10-6	-				10	3	6-10-8	-				9	3	9-8-8	-				9	3	5-9-6	-				9	3	3-7-9	-				6	3	6-5-5	-				57.8	SWISS-PROT:P02535-1 Tax_Id=10090 Gene_Symbol=Krt10 Isoform 1 of Keratin, type I cytoskeletal 10
gi|27924240	Tia1	9	3	8-7-9	-				8	3	7-8-8	-				8	3	7-8-8	-				7	3	6-7-7	-				6	3	6-6-6	-				7	3	6-7-7	-				47.2	Tia1 protein
gi|148225596	hgs	7	3	6-6-7	-				6	3	5-6-5	-				6	3	3-6-2	-				7	3	4-7-5	-				5	3	1-3-5	-				5	3	3-5-5	-				0	hepatocyte growth factor-regulated tyrosine kinase substrate [Xenopus laevis]
gi|148232808	rab5b	5	3	5-5-5	-				4	3	4-4-3	-				5	3	4-5-5	-				4	3	4-4-4	-				4	3	2-4-4	-				5	2	0-5-4	-				20.5	hypothetical protein LOC414468
gi|148236414	rpl27a	5	3	5-3-3	-				4	3	4-3-4	-				4	3	4-4-4	-				5	3	5-4-3	-				5	3	5-4-4	-				4	3	4-3-4	-				0	60S ribosomal protein L27a [Xenopus laevis]
gi|27696436	ilf2	5	3	5-4-3	-				4	3	3-4-4	-				4	3	4-1-4	-				5	3	5-3-5	-				5	3	5-5-5	-				4	3	3-1-4	-				0	Ilf2-prov protein [Xenopus laevis]
gi|4033762	kpnb1	5	3	5-4-4	-				5	3	4-4-5	-				5	3	4-4-5	-				4	3	4-4-4	-				4	3	3-4-3	-				4	3	3-4-4	-				29	RecName: Full=Importin subunit beta; AltName: Full=Importin-90; AltName: Full=Karyopherin subunit beta; AltName: Full=p97
gi|147899211	eloc	4	3	4-3-2	-				3	3	2-2-3	-				3	3	2-2-3	-				3	3	2-1-3	-				3	3	3-3-1	-				2	3	1-2-2	-				0	transcription elongation factor B (SIII), polypeptide 1 (15kDa, elongin C) [Xenopus laevis]
gi|148222063	dync1i2	3	3	3-2-3	-				4	3	4-3-2	-				3	3	3-2-3	-				3	3	2-3-3	-				2	2	2-1-0	-				3	3	1-3-2	-				0	uncharacterized protein LOC431853 [Xenopus laevis]
gi|148222095	dnttip1	3	2	0-2-3	-				2	2	1-0-2	-				3	3	1-3-2	-				4	3	3-4-3	-				3	3	3-3-1	-				3	3	2-3-3	-				0	hypothetical protein LOC398821 [Xenopus laevis]
gi|148231809	ctsd	3	3	3-3-2	-				4	3	3-4-2	-				3	3	3-3-2	-				3	3	3-3-2	-				2	3	1-2-2	-				3	3	3-2-1	-				0	cathepsin D precursor [Xenopus laevis]
gi|49257226	srsf4	3	3	1-3-2	-				3	3	2-3-3	-				4	3	3-2-4	-				3	3	3-2-3	-				2	3	2-2-2	-				3	3	2-2-3	-				0	MGC83263 protein [Xenopus laevis]
gi|50415028	taf15	4	3	1-1-4	-				3	3	3-1-2	-				3	3	3-1-2	-				3	3	3-3-2	-				3	3	2-2-3	-				2	2	0-2-2	-				0	MGC80893 protein [Xenopus laevis]
gi|52354687	LOC494809	4	3	4-2-1	-				3	3	3-2-2	-				3	3	3-3-3	-				3	3	2-2-3	-				3	3	2-3-1	-				2	2	0-2-1	-				68.4	LOC494809 protein
gi|68534625	MGC116559	3	1	3-0-0	-				3	3	2-3-1	-				3	2	0-2-3	-				4	3	3-1-4	-				3	3	2-3-1	-				2	3	1-2-2	-				0	MGC116559 protein [Xenopus laevis]
gi|213623675	act3	19	3	19-10-15	-				19	3	19-14-18	-				17	3	14-14-17	-				15	3	15-14-10	-				18	3	13-18-16	-				13	3	12-13-11	-				0	LOC779096 protein [Xenopus laevis]
gi|148230653	lrrc40	15	3	15-12-11	-				13	3	13-12-9	-				14	3	11-11-14	-				11	3	11-10-10	-				13	3	5-13-11	-				10	3	3-10-8	-				0	leucine-rich repeat-containing protein 40 [Xenopus laevis]
gi|147903837	sncg	5	3	5-4-5	-				5	3	5-3-4	-				6	3	5-3-6	-				5	3	5-1-1	-				4	3	1-4-2	-				4	3	2-2-4	-				13.4	synuclein, gamma a
gi|148233840	psmf1	4	3	4-2-3	-				6	3	5-6-3	-				5	3	5-4-5	-				4	3	4-2-2	-				5	3	3-5-2	-				5	3	4-3-5	-				0	uncharacterized protein LOC495127 [Xenopus laevis]
gi|49256161	dbi	4	2	3-0-4	-				4	3	4-3-1	-				5	2	1-0-5	-				5	2	5-3-0	-				6	3	6-5-3	-				5	2	0-3-5	-				0	Dbia protein [Xenopus laevis]
gi|147902489	LOC100036778	22	3	22-11-14	-				15	3	15-13-13	-				18	3	14-10-18	-				16	3	16-15-14	-				21	3	14-21-15	-				18	3	13-13-18	-				58.6	chaperonin containing TCP1, subunit 5 (epsilon) [Xenopus laevis]
gi|148231023	eif2s3	10	3	10-7-6	-				9	3	7-7-9	-				10	3	10-6-9	-				8	3	7-7-8	-				8	3	7-6-8	-				7	3	5-7-7	-				0	eukaryotic translation initiation factor 2, subunit 3 gamma, 52kDa [Xenopus laevis]
gi|27697097	rpl13a	9	3	9-6-7	-				10	3	9-6-10	-				10	3	7-5-10	-				8	3	8-6-7	-				7	3	7-6-5	-				8	3	4-5-8	-				26.4	Rpl13a-prov protein
gi|49258176	psmd14	8	3	8-6-8	-				11	3	8-6-11	-				9	3	7-6-9	-				9	3	9-8-8	-				8	3	8-5-6	-				7	3	6-7-4	-				0	MGC80929 protein [Xenopus laevis]
gi|125858794	-	13	3	13-8-10	-				10	2	9-10-0	-				14	3	10-8-14	-				11	2	11-0-9	-				11	3	10-11-8	-				10	3	9-10-10	-				29.8	Unknown (protein for MGC:160337)
gi|148232254	XELAEV_18037805mg	16	3	16-10-11	-				14	3	14-11-9	-				13	3	11-13-11	-				11	3	11-10-10	-				15	3	11-15-10	-				17	3	11-10-17	-				0	ribosomal protein S9 [Xenopus laevis]
gi|147905326	rab7a	8	3	8-4-6	-				6	3	5-5-6	-				7	3	7-6-4	-				7	3	7-6-7	-				5	3	4-3-5	-				7	3	6-7-6	-				0	RAB7A, member RAS oncogene family [Xenopus laevis]
gi|148226947	pdia3	11	3	11-2-9	-				8	3	8-7-7	-				11	3	7-4-11	-				12	3	12-10-5	-				13	3	11-13-13	-				13	3	1-7-13	-				0	protein disulfide isomerase family A, member 3 precursor [Xenopus laevis]
gi|51703928	psmd13	13	3	13-8-8	-				13	3	10-13-9	-				10	3	10-4-9	-				11	3	11-8-8	-				12	3	10-12-7	-				9	3	5-9-7	-				0	MGC84231 protein [Xenopus laevis]
gi|27735464	cstf2	7	3	7-3-4	-				6	3	4-6-6	-				6	3	6-6-5	-				5	3	4-5-4	-				5	3	4-3-5	-				5	3	3-5-5	-				0	Cstf-64 protein [Xenopus laevis]
gi|47682284	atp5h	7	3	7-5-5	-				5	3	5-5-5	-				6	3	6-4-5	-				6	3	6-3-4	-				5	3	4-5-2	-				5	3	1-3-5	-				0	MGC82361 protein [Xenopus laevis]
gi|128414	npm1	5	3	5-4-4	-				7	3	5-4-7	-				5	3	4-5-4	-				4	3	4-4-4	-				5	3	5-5-5	-				5	3	2-5-5	-				0	RecName: Full=Nucleophosmin; Short=NPM; AltName: Full=Nucleolar phosphoprotein B23; AltName: Full=Nucleolar protein NO38; AltName: Full=Numatrin
gi|147903121	btf3	5	3	5-4-5	-				5	3	5-4-5	-				5	3	5-4-3	-				5	3	4-5-4	-				7	3	7-4-4	-				4	3	2-3-4	-				0	basic transcription factor 3 [Xenopus laevis]
gi|148227144	LOC496311	7	3	7-5-5	-				5	2	4-5-0	-				4	2	3-4-0	-				5	3	5-4-4	-				5	3	4-5-4	-				5	3	2-5-5	-				0	uncharacterized protein LOC496311 [Xenopus laevis]
gi|170015981	vat1	5	3	5-4-5	-				4	3	4-4-3	-				7	3	4-4-7	-				5	3	4-4-5	-				5	3	4-5-4	-				5	3	3-5-4	-				0	uncharacterized protein LOC100036826 [Xenopus laevis]
gi|50603631	tpd52l2	4	1	4-0-0	-				5	1	0-0-5	-				5	1	0-0-5	-				7	3	7-4-6	-				5	3	5-3-3	-				5	3	2-4-5	-				0	MGC80873 protein [Xenopus laevis]
gi|76779459	MGC130708	7	3	7-5-4	-				4	3	3-4-4	-				5	3	4-3-5	-				5	3	4-5-3	-				5	3	5-4-4	-				5	3	2-3-5	-				0	MGC130708 protein [Xenopus laevis]
gi|114108108	ruvbl2	12	3	12-8-11	-				11	3	9-9-11	-				10	3	9-10-10	-				9	3	9-9-6	-				9	3	6-8-9	-				8	3	7-8-8	-				0	LOC398205 protein [Xenopus laevis]
gi|27503850	ppm1a	10	3	10-5-5	-				12	3	9-2-12	-				11	3	4-9-11	-				8	3	8-6-8	-				9	3	9-4-6	-				9	3	9-5-7	-				0	Ppm1a-prov protein [Xenopus laevis]
gi|148232533	cct2	27	3	27-16-22	-				22	3	21-18-22	-				28	3	19-19-28	-				25	3	17-25-19	-				22	3	22-22-20	-				19	3	13-19-19	-				57.7	chaperonin subunit 2 (beta) [Xenopus laevis]
gi|148232403	krt19	18	3	18-13-14	-				14	3	10-13-14	-				15	3	15-12-13	-				13	3	13-12-9	-				13	3	10-13-11	-				11	3	10-9-11	-				45.4	keratin 19
gi|12004634	ruvbl2	12	2	12-0-10	-				9	1	0-9-0	-				10	2	8-0-10	-				9	3	8-9-6	-				9	2	0-7-9	-				7	3	7-7-7	-				0	reptin [Xenopus laevis]
gi|147905089	hcfc1	12	3	12-6-8	-				8	3	7-8-6	-				10	3	9-10-6	-				9	3	9-8-5	-				8	3	4-8-8	-				9	3	4-9-6	-				0	uncharacterized protein LOC494675 [Xenopus laevis]
gi|148227702	-	12	3	12-7-8	-				9	3	7-8-9	-				10	3	9-8-10	-				9	3	7-9-8	-				8	3	8-8-8	-				8	3	7-8-8	-				0	ribosomal protein S10 [Xenopus laevis]
gi|50415628	scamp3	5	3	5-4-4	-				5	3	5-5-4	-				5	3	5-5-3	-				5	3	4-5-5	-				3	3	3-3-3	-				5	3	3-5-4	-				0	Scamp3-prov protein [Xenopus laevis]
P35908	KRT2	34	2	34-0-27	-				32	2	19-32-0	-				38	3	32-38-29	-				40	1	0-40-0	-				28	2	21-28-0	-				28	3	24-22-28	-				65.9	SWISS-PROT:P35908 Tax_Id=9606 Gene_Symbol=KRT2 Keratin, type II cytoskeletal 2 epidermal
gi|119138	eef1ao	36	3	36-23-27	-				25	3	25-25-24	-				25	3	23-25-24	-				31	3	27-23-31	-				31	3	26-29-31	-				27	3	19-25-27	-				50.1	Elongation factor 1-alpha, oocyte form (EF-1-alpha-O) (EF-1AO) (42S p48)
gi|147900069	rpl8	15	3	15-10-11	-				13	3	13-8-10	-				14	3	8-10-14	-				11	3	11-6-10	-				11	3	11-10-7	-				11	3	11-9-10	-				27.9	ribosomal protein L8 [Xenopus laevis]
gi|2499719	vdac2	10	3	10-5-8	-				8	3	8-5-8	-				9	3	5-8-9	-				9	3	9-7-5	-				7	3	7-7-6	-				7	3	3-7-3	-				30.1	RecName: Full=Voltage-dependent anion-selective channel protein 2; Short=VDAC-2; AltName: Full=Outer mitochondrial membrane protein porin
gi|28981345	gapdh	16	3	16-7-12	-				19	3	19-16-8	-				14	3	14-11-12	-				12	3	12-12-5	-				16	3	14-16-12	-				14	3	7-10-14	-				0	Mg:bb02e05-prov protein [Xenopus laevis]
gi|120577417	zp2	13	3	5-13-1	-				13	2	0-13-1	-				10	3	10-1-3	-				10	3	6-7-10	-				11	3	2-11-11	-				9	2	0-9-1	-				0	XlZPA protein [Xenopus laevis]
gi|28278093	fubp1	13	3	13-5-8	-				12	3	8-6-12	-				12	3	7-9-12	-				10	3	7-9-10	-				10	3	10-6-8	-				9	3	9-7-7	-				0	Fubp1 protein [Xenopus laevis]
gi|27469689	bzw1	8	3	8-5-6	-				6	3	6-6-5	-				8	3	8-7-8	-				8	3	8-8-8	-				8	3	8-5-6	-				6	3	5-6-6	-				0	Bzw1-prov protein [Xenopus laevis]
gi|115528812	LOC100158402	7	3	7-6-3	-				5	3	3-5-4	-				5	3	5-3-3	-				5	3	5-4-4	-				6	3	2-4-6	-				5	3	4-3-5	-				76	LOC100158402 protein
gi|123904528	arglu1	7	3	2-5-7	-				5	3	3-5-4	-				5	3	5-5-5	-				5	3	2-5-3	-				5	3	2-5-3	-				6	3	2-4-6	-				0	RecName: Full=Arginine and glutamate-rich protein 1
gi|147904294	ran	7	3	7-3-4	-				6	3	5-6-5	-				5	3	5-4-5	-				5	3	4-3-5	-				5	3	5-5-5	-				5	3	4-4-5	-				0	RAN, member RAS oncogene family [Xenopus laevis]
gi|133737043	LOC100049128	3	3	3-3-3	-				4	3	2-4-4	-				4	3	3-4-2	-				4	3	4-4-4	-				4	3	4-3-2	-				3	3	3-3-3	-				0	LOC100049128 protein [Xenopus laevis]
gi|147902752	pfdn6	3	2	0-3-3	-				4	3	3-3-4	-				3	3	3-2-3	-				4	3	4-2-3	-				4	3	3-4-3	-				4	3	2-4-2	-				0	prefoldin subunit 6 [Xenopus laevis]
gi|147903581	sgta	4	3	4-3-4	-				3	3	2-3-3	-				4	3	4-3-2	-				4	3	4-3-4	-				4	3	4-3-2	-				3	3	1-3-3	-				0	uncharacterized protein LOC414520 [Xenopus laevis]
gi|148223661	lsm12	4	3	2-2-4	-				4	3	4-2-1	-				4	3	3-4-1	-				4	3	4-1-4	-				3	3	2-3-1	-				3	3	2-3-2	-				0	protein LSM12 homolog [Xenopus laevis]
gi|148228018	dnaja2	4	3	4-2-4	-				4	3	4-3-2	-				3	3	3-3-3	-				4	3	4-2-4	-				4	3	1-4-2	-				3	3	2-3-2	-				0	DnaJ (Hsp40) homolog, subfamily A, member 2 [Xenopus laevis]
gi|54311424	-	4	1	0-4-0	-				3	1	0-3-0	-				4	1	4-0-0	-				4	2	0-1-4	-				4	2	0-1-4	-				3	2	0-1-3	-				0	C330007p06-a protein [Xenopus laevis]
gi|49115440	rps9	16	3	16-10-11	-				13	3	13-11-9	-				12	3	11-12-12	-				11	3	11-9-10	-				15	2	0-15-10	-				15	3	9-9-15	-				0	MGC80804 protein [Xenopus laevis]
gi|147904963	rpl22	8	3	8-7-6	-				7	3	7-6-6	-				6	3	6-5-5	-				6	3	5-6-6	-				8	3	7-5-8	-				6	3	5-6-6	-				0	60S ribosomal protein L22 [Xenopus laevis]
gi|148225646	cttn	6	3	5-6-6	-				8	3	8-5-3	-				8	3	8-6-7	-				6	3	5-6-5	-				6	3	6-6-5	-				7	3	5-4-7	-				0	cortactin [Xenopus laevis]
gi|28436902	-	8	3	8-4-5	-				8	3	8-5-7	-				7	3	3-5-7	-				6	3	6-3-3	-				6	3	6-6-4	-				6	3	2-4-6	-				0	MGC53106 protein [Xenopus laevis]
gi|148234221	psmd2	24	3	24-21-17	-				17	2	15-17-0	-				19	2	19-17-0	-				16	3	16-16-13	-				17	3	12-14-17	-				16	3	12-16-15	-				0	proteasome (prosome, macropain) 26S subunit, non-ATPase, 2 [Xenopus laevis]
gi|71679779	lsm14b-b	19	3	19-14-17	-				18	3	18-15-17	-				18	3	17-11-18	-				16	3	16-16-16	-				16	3	14-16-9	-				11	3	11-11-11	-				0	MGC114634 protein [Xenopus laevis]
gi|213623622	XELAEV_18021916mg	11	3	11-8-9	-				10	3	10-8-9	-				9	3	8-6-9	-				8	3	8-8-6	-				8	3	8-7-5	-				11	3	7-7-11	-				0	Unknown (protein for MGC:196712) [Xenopus laevis]
gi|33416792	rab5c	7	3	7-7-6	-				5	3	5-5-5	-				6	3	6-6-5	-				6	3	5-5-6	-				6	3	4-6-6	-				8	3	8-6-6	-				0	Rab5-prov protein [Xenopus laevis]
gi|116063456	rtcb	11	3	11-8-7	-				14	3	11-5-14	-				13	3	8-9-13	-				12	3	12-10-10	-				14	3	14-10-12	-				9	3	1-9-7	-				0	MGC154502 protein [Xenopus laevis]
gi|28422346	RRM1	37	3	37-23-29	-				29	3	29-27-26	-				26	3	20-23-26	-				26	3	26-22-18	-				26	3	22-26-24	-				23	3	17-21-23	-				86.7	RRM1 protein
gi|111185517	u2af2	9	3	5-9-3	-				7	3	3-7-7	-				7	3	6-3-7	-				8	3	4-5-8	-				6	3	5-5-6	-				6	3	1-3-6	-				0	U2af2 protein [Xenopus laevis]
gi|148223359	atp5b	17	3	17-12-17	-				20	3	20-16-17	-				17	3	15-14-17	-				16	3	16-15-14	-				13	3	13-13-11	-				13	3	8-13-10	-				56.4	mitochondrial ATP synthase beta subunit
gi|148230913	dars	17	3	16-17-14	-				18	3	11-11-18	-				19	3	16-7-19	-				14	3	10-12-14	-				13	3	7-13-13	-				15	3	4-10-15	-				60.2	MGC80207 protein
gi|49256169	LOC398563	17	3	17-8-12	-				13	3	13-10-8	-				11	3	10-9-11	-				14	3	14-8-12	-				14	3	8-12-14	-				11	3	7-8-11	-				0	LOC398563 protein [Xenopus laevis]
gi|54038660	-	16	3	16-11-11	-				12	3	11-9-12	-				12	3	8-9-12	-				15	3	15-13-10	-				14	3	14-9-10	-				11	3	8-9-11	-				51.3	Unknown (protein for MGC:80886)
gi|148226057	actr1a	10	3	10-4-5	-				7	3	7-4-7	-				7	3	6-5-7	-				9	3	9-4-7	-				8	3	8-5-6	-				7	3	3-5-7	-				0	ARP1 actin-related protein 1 homolog A, centractin alpha [Xenopus laevis]
gi|543963	cdk1-a	8	3	8-6-6	-				10	3	6-10-8	-				9	3	5-4-9	-				7	3	6-7-7	-				7	3	2-7-4	-				7	3	6-7-7	-				0	RecName: Full=Cyclin-dependent kinase 1-A; Short=CDK1-A; AltName: Full=Cell division control protein 2 homolog 1; AltName: Full=Cell division control protein 2-A; AltName: Full=Cell division protein kinase 1-A; AltName: Full=p34 protein kinase 1
gi|27769162	RPL18A	14	3	14-5-9	-				10	3	10-9-9	-				14	3	9-10-14	-				11	3	11-6-9	-				10	3	10-9-8	-				12	3	8-8-12	-				20.8	RPL18A protein
gi|13124486	rbpms2	10	3	8-10-9	-				8	3	8-8-7	-				11	3	9-11-7	-				8	3	8-7-7	-				8	3	8-7-8	-				10	3	10-7-7	-				0	RecName: Full=RNA-binding protein with multiple splicing; Short=RBP-MS; AltName: Full=Heart and RRM expressed sequence; Short=Hermes
gi|148233918	zp4	15	3	7-15-5	-				11	3	2-11-4	-				10	3	10-6-5	-				13	3	9-11-13	-				15	3	6-15-11	-				14	3	1-14-5	-				59.3	zona pellucida glycoprotein 4
gi|34193964	rpl27	10	3	10-8-9	-				10	3	8-7-10	-				9	3	8-7-9	-				6	3	6-6-6	-				8	3	7-8-7	-				9	3	7-7-9	-				0	Rpl27-prov protein [Xenopus laevis]
gi|148225879	lgals3	5	3	3-4-5	-				7	3	6-3-7	-				6	3	3-5-6	-				7	3	5-4-7	-				6	3	6-4-5	-				8	3	5-5-8	-				0	lectin, galactoside-binding, soluble, 3 [Xenopus laevis]
gi|148227291	prrc2c	4	3	2-4-4	-				6	3	4-2-6	-				4	3	4-4-4	-				4	2	0-4-4	-				4	1	4-0-0	-				4	3	1-4-3	-				0	proline-rich coiled-coil 2C [Xenopus laevis]
gi|117167943	wbp2nl	2	3	2-1-1	-				3	3	1-3-2	-				2	3	2-2-1	-				2	3	2-1-1	-				2	3	1-2-1	-				2	3	1-2-1	-				0	Wbp2 protein [Xenopus laevis]
gi|147900201	fam49a	3	3	3-2-2	-				2	3	2-2-2	-				2	3	2-1-2	-				2	3	1-2-2	-				2	3	2-2-1	-				2	2	0-2-2	-				0	uncharacterized protein LOC779237 [Xenopus laevis]
gi|147906380	chmp5	2	2	0-1-2	-				2	3	2-1-1	-				2	2	0-1-2	-				2	3	1-2-1	-				2	3	2-1-1	-				3	3	2-2-3	-				0	charged multivesicular body protein 5 [Xenopus laevis]
gi|148225138	ppm1g	2	3	2-2-2	-				2	3	2-1-1	-				2	3	2-2-2	-				2	3	2-1-1	-				3	3	1-3-2	-				2	3	2-2-2	-				0	protein phosphatase, Mg2+/Mn2+ dependent, 1G [Xenopus laevis]
gi|148225212	scyl1	2	2	2-0-2	-				2	2	2-0-2	-				2	3	2-2-1	-				3	3	3-2-2	-				2	2	2-1-0	-				2	3	1-2-1	-				0	N-terminal kinase-like protein [Xenopus laevis]
gi|148232232	tle2	2	2	0-2-2	-				2	3	2-1-1	-				3	3	2-1-3	-				2	3	1-2-1	-				2	3	2-2-1	-				2	3	1-2-2	-				0	transducin-like enhancer protein 1 [Xenopus laevis]
gi|27924412	rap1b	2	3	2-1-1	-				2	2	1-2-0	-				3	3	2-3-1	-				2	3	2-2-2	-				2	3	2-1-2	-				2	3	2-2-2	-				0	Rap1b-prov protein [Xenopus laevis]
gi|32450159	-	2	3	2-1-1	-				2	3	1-1-2	-				3	2	0-1-3	-				2	2	2-0-2	-				2	2	1-2-0	-				2	2	0-2-1	-				0	Dnaja2-prov protein [Xenopus laevis]
gi|34785677	MGC68606	2	2	0-2-2	-				2	2	2-2-0	-				2	3	2-2-1	-				3	3	2-2-3	-				2	3	2-2-2	-				2	2	0-2-2	-				0	MGC68606 protein [Xenopus laevis]
gi|57921028	eif4e	3	2	3-2-0	-				2	2	0-2-2	-				2	3	2-1-2	-				2	3	1-2-2	-				2	2	0-2-2	-				2	3	2-2-2	-				0	MGC85107 protein [Xenopus laevis]
gi|146387569	-	11	3	11-10-8	-				12	3	7-9-12	-				12	3	8-6-12	-				9	3	9-7-8	-				10	3	8-10-8	-				8	3	8-8-8	-				0	Chain F, Nucleosome Core Particle Containing 145 Bp Of Dna
gi|46250052	mapre1	12	3	12-9-9	-				10	3	8-10-9	-				11	3	10-8-11	-				8	3	8-8-8	-				12	3	9-11-12	-				9	3	9-9-9	-				0	XEB1B protein [Xenopus laevis]
gi|50415309	stip1	9	3	9-8-7	-				12	3	8-7-12	-				12	3	7-10-12	-				11	3	11-9-9	-				9	3	9-8-5	-				9	3	8-8-9	-				0	Stip1-prov protein [Xenopus laevis]
gi|6491856	ckap5-a	23	3	23-12-13	-				15	3	11-13-15	-				15	3	11-13-15	-				18	3	18-12-16	-				16	3	11-16-11	-				16	3	9-16-10	-				0	Microtubule Associated Protein 215 kDa (XMAP215) [Xenopus laevis]
gi|156119465	-	9	3	9-6-5	-				6	3	5-6-5	-				7	3	7-6-6	-				7	3	5-7-5	-				7	3	5-6-7	-				5	3	4-5-5	-				55.5	keratin, type II cytoskeletal
ENSEMBL:ENSBTAP00000038253	-	7	3	6-7-5	-				8	3	5-6-8	-				8	3	6-6-8	-				6	3	4-6-6	-				10	3	4-4-10	-				7	3	6-4-7	-				63.2	(Bos taurus) 63 kDa protein
gi|148234947	ugp2	10	3	10-5-6	-				7	3	7-6-5	-				8	3	7-4-8	-				7	3	7-4-5	-				8	3	7-8-5	-				6	3	2-3-6	-				0	UDP-glucose pyrophosphorylase 2 [Xenopus laevis]
gi|49256492	paics.1	9	3	9-6-7	-				7	3	7-5-7	-				8	3	6-5-8	-				7	3	6-7-5	-				6	3	5-6-6	-				9	3	4-9-8	-				0	MGC84289 protein [Xenopus laevis]
gi|147905302	sf1	10	3	7-10-7	-				10	3	9-10-7	-				10	3	9-9-10	-				8	3	7-6-8	-				8	3	7-8-8	-				7	3	6-6-7	-				0	splicing factor 1 [Xenopus laevis]
gi|464252	ncl	21	3	21-12-18	-				17	3	16-16-17	-				23	3	12-12-23	-				16	3	14-15-16	-				17	3	15-17-15	-				16	3	10-13-16	-				0	RecName: Full=Nucleolin; AltName: Full=Protein C23
gi|147899358	rps4	22	3	22-13-14	-				15	3	12-12-15	-				16	3	15-13-16	-				15	3	15-13-14	-				15	3	14-14-15	-				12	3	12-12-11	-				0	40S ribosomal protein S4 [Xenopus laevis]
gi|50925271	psmd12	19	3	19-13-15	-				14	3	12-14-11	-				13	3	13-11-10	-				16	3	14-14-16	-				16	3	16-11-13	-				12	3	10-12-12	-				0	Psmd12 protein [Xenopus laevis]
gi|147903211	tagln2	11	3	11-6-9	-				8	3	8-7-7	-				9	3	6-6-9	-				12	3	12-7-5	-				11	3	9-11-9	-				9	3	7-7-9	-				21.8	transgelin 2
gi|148236241	aimp1	11	3	11-9-8	-				10	3	8-10-10	-				12	3	7-12-11	-				11	3	11-8-8	-				10	3	9-10-7	-				6	3	4-6-6	-				0	aminoacyl tRNA synthetase complex-interacting multifunctional protein 1 [Xenopus laevis]
gi|148231277	anxa4	9	3	9-4-5	-				8	3	6-8-6	-				7	3	7-5-5	-				8	3	8-3-2	-				8	3	8-5-6	-				5	2	0-3-5	-				0	annexin A4 [Xenopus laevis]
gi|1655706	-	8	3	8-5-8	-				8	3	8-6-6	-				9	3	5-4-9	-				6	3	6-5-3	-				8	3	6-8-5	-				6	3	3-5-6	-				0	NM23/nucleoside diphosphate kinase [Xenopus laevis]
gi|148223950	alyref-b	6	3	3-6-5	-				6	3	3-6-6	-				6	3	5-6-6	-				8	3	5-6-8	-				6	3	5-5-6	-				8	3	4-6-8	-				0	THO complex subunit 4-B [Xenopus laevis]
gi|148230110	rps26	4	3	4-3-4	-				5	3	4-3-5	-				4	3	3-4-4	-				6	3	6-3-4	-				6	3	6-4-3	-				5	3	3-2-5	-				13.1	MGC86356 protein
gi|46249848	MGC81040	7	3	7-6-2	-				5	3	4-4-5	-				5	3	5-3-3	-				5	3	5-3-4	-				4	3	2-4-3	-				4	3	2-3-4	-				0	MGC81040 protein [Xenopus laevis]
gi|49115886	vat1	5	3	5-4-4	-				4	3	4-4-4	-				7	3	4-4-7	-				4	3	4-4-4	-				5	3	5-5-4	-				5	3	3-5-4	-				0	MGC82953 protein [Xenopus laevis]
gi|67678429	etfa	7	3	7-1-3	-				4	3	3-3-4	-				5	3	5-5-4	-				5	3	5-5-4	-				5	3	3-4-5	-				4	3	1-4-4	-				0	MGC114925 protein [Xenopus laevis]
gi|50415247	LOC445859	3	3	2-2-3	-				4	3	4-2-3	-				4	3	3-3-4	-				5	3	5-2-2	-				5	3	5-3-3	-				4	3	1-1-4	-				14.4	LOC445859 protein
gi|57032687	snrpd2	4	3	4-4-4	-				4	3	3-2-4	-				5	3	5-3-4	-				3	3	1-3-2	-				5	3	3-5-3	-				4	3	1-4-4	-				0	Unknown (protein for MGC:85085) [Xenopus laevis]
gi|147906767	cyb5r3	4	3	4-1-1	-				3	3	2-2-3	-				4	3	1-1-4	-				3	3	2-3-1	-				3	3	2-3-2	-				3	3	1-3-3	-				0	cytochrome b5 reductase 3 [Xenopus laevis]
gi|27735395	nmt2	3	3	3-3-3	-				4	3	3-4-3	-				4	3	4-2-3	-				3	3	2-3-3	-				3	3	3-3-2	-				3	3	2-3-3	-				0	Nmt1-prov protein [Xenopus laevis]
gi|51258435	scamp2	4	3	4-3-3	-				3	3	1-3-2	-				4	3	3-2-4	-				3	3	2-3-2	-				3	3	2-3-1	-				3	3	1-3-3	-				0	MGC84173 protein [Xenopus laevis]
gi|147901946	srsf11	9	3	4-9-3	-				7	3	2-7-4	-				8	3	8-2-3	-				6	2	0-4-6	-				6	2	0-3-6	-				8	2	0-4-8	-				0	serine/arginine-rich splicing factor 11 [Xenopus laevis]
gi|189217492	LOC100158287	19	3	19-14-15	-				19	3	14-12-19	-				16	3	14-13-16	-				14	3	14-12-14	-				13	3	13-11-13	-				14	3	10-10-14	-				0	uncharacterized protein LOC100158287 [Xenopus laevis]
gi|32450347	rps15	12	3	12-6-6	-				8	3	7-3-8	-				8	3	7-3-8	-				8	3	8-7-8	-				8	3	7-8-7	-				7	3	5-7-6	-				0	Rps15-prov protein [Xenopus laevis]
gi|47717994	sec31b	10	3	10-8-9	-				9	3	7-9-8	-				10	3	8-7-10	-				8	3	8-7-6	-				7	3	7-7-6	-				7	3	6-7-6	-				0	MGC82326 protein [Xenopus laevis]
gi|148222892	impdh2	6	3	6-2-2	-				7	3	4-3-7	-				6	3	4-3-6	-				5	3	3-5-3	-				4	3	2-4-3	-				6	3	2-4-6	-				0	IMP (inosine 5'-monophosphate) dehydrogenase 2 [Xenopus laevis]
gi|28280000	dlst	7	3	1-6-7	-				5	3	3-5-5	-				6	3	5-6-5	-				6	3	1-5-6	-				4	3	3-4-3	-				6	3	4-6-5	-				0	Dlst-prov protein [Xenopus laevis]
gi|66911167	hells	6	3	6-5-2	-				4	3	1-4-3	-				6	3	6-2-4	-				6	3	5-4-6	-				5	3	3-5-3	-				7	3	7-4-4	-				0	HELLS protein [Xenopus laevis]
gi|34785893	LOC398719	30	3	30-20-24	-				21	3	21-19-15	-				21	3	18-13-21	-				17	3	14-17-17	-				24	3	22-24-19	-				21	3	10-20-21	-				108.5	LOC398719 protein
gi|148231105	rpl17	14	3	14-9-6	-				10	3	8-7-10	-				13	3	11-9-13	-				10	3	10-9-9	-				10	3	8-9-10	-				10	3	10-6-9	-				0	ribosomal protein L17 [Xenopus laevis]
gi|49522167	rpl6	17	3	17-12-13	-				16	3	12-11-16	-				16	3	12-12-16	-				12	3	12-12-11	-				12	3	12-12-11	-				13	3	11-12-13	-				29.7	MGC84358 protein
gi|51258579	lsm14b-a	17	3	17-11-14	-				17	3	16-12-17	-				19	3	16-10-19	-				17	3	17-15-13	-				14	3	14-13-7	-				11	3	11-11-11	-				0	MGC86453 protein [Xenopus laevis]
gi|267844914	krt18-a	11	3	11-8-8	-				9	3	3-7-9	-				9	3	9-6-9	-				9	3	9-3-6	-				9	3	5-9-3	-				5	3	5-3-4	-				0	keratin, type I cytoskeletal 18-A [Xenopus laevis]
gi|147902635	eef1g	24	3	24-15-15	-				14	3	14-14-14	-				16	3	14-11-16	-				18	3	18-17-16	-				18	3	18-13-15	-				15	3	10-12-15	-				49.8	elongation factor 1 gamma
gi|147901580	rpl18a	14	3	14-5-9	-				10	3	10-9-9	-				14	3	9-9-14	-				11	3	11-5-9	-				9	3	9-9-7	-				12	3	8-7-12	-				0	ribosomal protein L18a [Xenopus laevis]
gi|5901733	mta2	16	3	16-7-10	-				12	3	9-10-12	-				12	3	10-8-12	-				11	3	11-7-9	-				10	3	8-10-7	-				9	3	7-9-9	-				0	metastasis associated 1-like protein [Xenopus laevis]
gi|13507201	-	6	3	5-3-6	-				10	3	10-3-8	-				7	3	6-4-7	-				6	3	6-4-6	-				6	3	6-4-3	-				7	3	1-7-4	-				67.3	cytoplasmic dynein intermediate chain
gi|147901143	LOC733268	8	3	8-7-6	-				8	3	8-5-6	-				6	3	6-6-5	-				8	3	8-4-5	-				6	3	6-4-6	-				6	3	6-5-4	-				26.5	hypothetical protein LOC733268
gi|213626022	SUPT16H	7	3	7-6-4	-				6	3	3-6-5	-				9	3	5-3-9	-				6	3	4-5-6	-				8	2	0-6-8	-				6	2	0-5-6	-				0	SUPT16H protein [Xenopus laevis]
gi|27694969	metap2	9	3	9-5-6	-				6	3	5-6-6	-				7	3	4-5-7	-				6	3	5-6-5	-				8	3	5-6-8	-				6	3	2-6-5	-				0	Metap2-prov protein [Xenopus laevis]
gi|28422183	pdia6	6	3	6-4-4	-				5	3	5-3-4	-				7	3	3-5-7	-				8	3	5-7-8	-				8	3	6-8-8	-				8	3	3-8-7	-				0	Pdip5-prov protein [Xenopus laevis]
gi|466360	camk2a	5	3	5-3-3	-				8	3	4-3-8	-				6	3	4-5-6	-				6	3	6-4-6	-				5	3	4-3-5	-				5	3	5-4-3	-				0	calmodulin dependent protein kinase II beta subunit [Xenopus laevis]
gi|77748493	tpd52	5	3	5-3-4	-				7	3	5-3-7	-				7	3	3-6-7	-				6	3	6-3-5	-				5	3	5-4-5	-				5	3	3-3-5	-				0	MGC131302 protein [Xenopus laevis]
gi|27370992	ywhaz	4	3	4-3-4	-				4	3	4-4-3	-				6	3	4-4-6	-				4	2	4-0-3	-				5	3	5-5-4	-				5	2	3-0-5	-				27.8	Ywhaz-prov protein
gi|284018072	cirbp-a	4	3	4-3-3	-				4	3	4-2-4	-				6	3	3-1-6	-				5	3	5-1-2	-				5	3	4-4-5	-				4	3	3-2-4	-				0	RecName: Full=Cold-inducible RNA-binding protein A; AltName: Full=Cold-inducible RNA-binding protein; Short=XCIRP; AltName: Full=Cold-inducible RNA-binding protein 1; Short=XCIRP-1; AltName: Full=Glycine-rich RNA-binding protein CIRP-A
gi|147899684	ubqln4	4	3	4-1-3	-				3	3	3-1-2	-				3	3	3-2-2	-				3	3	3-2-1	-				4	3	2-4-2	-				4	3	2-3-4	-				0	ubiquilin 4 [Xenopus laevis]
gi|148222930	picalm.2	3	2	0-3-3	-				4	3	2-4-3	-				3	3	3-2-3	-				4	3	2-4-2	-				3	3	1-1-3	-				4	3	1-4-2	-				0	phosphatidylinositol binding clathrin assembly protein, gene 2 [Xenopus laevis]
gi|148232162	vamp1	4	3	4-3-4	-				4	3	2-2-4	-				3	3	3-3-3	-				3	3	3-3-3	-				4	3	2-3-4	-				3	3	2-3-3	-				0	vesicle-associated membrane protein 1 (synaptobrevin 1) [Xenopus laevis]
gi|148232692	MGC80314	4	3	4-2-2	-				4	3	2-3-4	-				4	3	2-3-4	-				3	3	3-1-3	-				3	3	3-2-3	-				3	3	1-2-3	-				11.7	MGC80314 protein [Xenopus laevis]
gi|2632076	LOC397882	4	3	4-2-3	-				4	3	3-2-4	-				3	3	2-2-3	-				3	3	3-3-3	-				3	3	2-3-3	-				4	3	1-4-3	-				34.3	cortical granule lectin
gi|27695136	LOC398533	4	3	3-4-3	-				4	3	4-3-3	-				4	3	3-4-4	-				3	3	3-3-3	-				3	3	3-3-3	-				3	3	3-2-3	-				56.9	LOC398533 protein
gi|311821802	MGC82549	4	3	4-2-4	-				4	3	3-4-3	-				3	3	2-3-3	-				3	3	3-2-2	-				4	3	1-4-3	-				3	3	1-1-3	-				0	unnamed protein product [Xenopus laevis]
gi|47682845	agfg1	3	3	2-3-3	-				4	3	3-4-3	-				4	3	4-4-3	-				3	3	3-3-3	-				3	3	2-3-3	-				4	3	4-3-3	-				0	MGC83726 protein [Xenopus laevis]
gi|148227710	epabp-b	25	3	25-14-17	-				18	3	16-18-16	-				19	3	16-19-19	-				22	3	22-16-18	-				17	3	16-17-16	-				15	3	15-15-15	-				0	embryonic polyadenylate-binding protein B [Xenopus laevis]
gi|284520146	sncg	6	3	6-5-4	-				8	3	4-4-8	-				7	3	5-5-7	-				6	3	6-2-2	-				5	3	3-5-2	-				5	3	3-3-5	-				13.4	synuclein, gamma b
ENSEMBL:ENSBTAP00000025008	-	5	3	5-4-3	-				4	3	4-2-2	-				3	3	2-3-2	-				4	2	3-0-4	-				4	3	3-4-4	-				3	2	1-0-3	-				59.3	(Bos taurus) hypothetical protein
gi|123885187	ubl4a	5	3	3-5-4	-				4	3	4-2-3	-				3	3	3-2-3	-				4	3	4-2-4	-				4	3	1-4-3	-				3	3	3-2-2	-				0	RecName: Full=Ubiquitin-like protein 4A
gi|147899686	Rae1	3	1	3-0-0	-				4	1	0-4-0	-				4	1	0-0-4	-				3	2	0-3-1	-				5	1	5-0-0	-				4	2	4-4-0	-				0	Rae1/Gle2 protein [Xenopus laevis]
gi|147904062	hist1h2aa	3	3	3-3-3	-				4	3	4-3-3	-				4	3	2-3-4	-				3	3	3-2-3	-				5	3	2-5-4	-				4	3	2-3-4	-				14.9	MGC81997 protein [Xenopus laevis]
gi|147905925	asna1	5	3	5-2-4	-				3	3	3-3-3	-				4	3	3-3-4	-				4	3	4-3-2	-				4	3	3-4-4	-				3	3	2-3-2	-				0	ATPase asna1 [Xenopus laevis]
gi|148237181	ppib	4	3	2-1-4	-				4	3	2-4-2	-				4	2	3-0-4	-				3	3	3-3-2	-				5	3	3-5-5	-				3	2	0-3-3	-				0	peptidyl-prolyl cis-trans isomerase B [Xenopus laevis]
gi|32450191	srprb	3	3	3-3-2	-				4	3	2-2-4	-				5	3	3-3-5	-				4	3	4-3-3	-				4	3	3-3-4	-				3	3	3-3-3	-				0	Apmcf1-prov protein [Xenopus laevis]
gi|38173759	appl1	4	3	4-2-3	-				4	3	3-3-4	-				5	3	2-2-5	-				3	3	1-2-3	-				4	3	4-3-2	-				3	2	1-3-0	-				0	MGC68986 protein [Xenopus laevis]
gi|51873961	rpl11	5	3	5-3-4	-				4	3	4-3-4	-				4	3	4-3-4	-				3	3	3-3-3	-				4	3	2-4-2	-				3	3	1-2-3	-				0	MGC85310 protein [Xenopus laevis]
gi|602098	hdac1-a	5	3	5-2-2	-				4	3	2-2-4	-				4	3	2-3-4	-				4	3	4-2-2	-				3	3	2-3-1	-				3	3	3-2-3	-				0	yeast RPD3 homologue [Xenopus laevis]
gi|82184847	eif3j	4	3	4-3-4	-				4	3	1-1-4	-				3	3	2-1-3	-				5	3	1-5-3	-				3	3	1-3-1	-				4	2	0-4-2	-				0	RecName: Full=Eukaryotic translation initiation factor 3 subunit J; Short=eIF3j; AltName: Full=Eukaryotic translation initiation factor 3 subunit 1; AltName: Full=eIF-3-alpha; AltName: Full=eIF3 p35
gi|28958137	uba1a	26	3	26-6-21	-				19	3	19-13-19	-				26	3	10-13-26	-				20	3	20-15-20	-				21	3	21-15-17	-				16	3	9-16-16	-				118	Uba1a protein
gi|49115344	gpi	28	3	28-10-20	-				21	3	21-19-12	-				20	3	19-9-20	-				17	3	17-15-12	-				24	3	21-24-17	-				18	3	3-8-18	-				0	MGC80718 protein [Xenopus laevis]
gi|147901618	abcf2	21	3	21-15-15	-				15	3	11-13-15	-				14	3	14-13-12	-				18	3	18-10-16	-				15	3	15-13-14	-				13	3	11-11-13	-				0	ATP-binding cassette, sub-family F (GCN20), member 2 [Xenopus laevis]
gi|125858515	LOC100037170	5	3	5-3-3	-				5	3	5-3-5	-				7	3	4-2-7	-				6	3	6-3-4	-				5	3	5-3-5	-				4	3	3-4-3	-				25.4	LOC100037170 protein
gi|148225274	eif3h	6	3	6-2-4	-				4	3	4-2-3	-				4	3	2-2-4	-				4	3	4-3-3	-				4	3	4-3-2	-				3	3	2-2-3	-				0	eukaryotic translation initiation factor 3 subunit H [Xenopus laevis]
gi|214035	cdk1-b	6	3	6-5-3	-				4	2	3-4-0	-				3	2	3-3-0	-				4	3	4-2-3	-				4	3	2-4-2	-				4	3	4-4-3	-				34.4	p34cdc2x1.2 kinase
gi|148229058	eef1b	12	3	12-10-9	-				8	1	0-8-0	-				9	1	9-0-0	-				12	3	12-6-10	-				9	2	8-0-9	-				9	2	6-0-9	-				0	elongation factor 1-beta [Xenopus laevis]
gi|147903759	mcm3	22	3	22-16-17	-				17	3	17-12-17	-				22	3	16-9-22	-				16	3	5-16-15	-				15	3	13-15-12	-				16	3	1-10-16	-				0	maternal DNA replication licensing factor mcm3 [Xenopus laevis]
gi|212286078	psmd2	26	3	26-19-15	-				17	3	14-16-17	-				18	3	18-15-17	-				15	3	15-15-14	-				16	3	11-14-16	-				16	3	12-16-13	-				0	proteasome (prosome, macropain) 26S subunit, non-ATPase, 2 [Xenopus laevis]
gi|147902004	ythdf1	10	3	8-10-8	-				8	3	8-8-7	-				11	3	8-11-10	-				7	3	5-6-7	-				8	3	7-8-7	-				10	3	7-10-9	-				0	YTH domain family, member 1 [Xenopus laevis]
gi|147898435	birc7-a	5	3	2-5-2	-				4	3	4-3-4	-				6	3	4-6-3	-				4	3	3-4-3	-				4	3	2-1-4	-				4	3	2-3-4	-				45.3	IAP-like protein [Xenopus laevis]
gi|148223287	chmp4b	3	3	2-2-3	-				5	3	2-2-5	-				5	3	2-1-5	-				5	3	1-5-1	-				4	3	4-3-3	-				5	3	1-4-5	-				0	charged multivesicular body protein 4b [Xenopus laevis]
gi|34221970	drg2	5	3	4-3-5	-				4	3	4-3-1	-				5	3	3-4-5	-				3	3	1-3-3	-				5	3	2-5-4	-				5	3	2-5-3	-				0	developmentally regulated GTP-binding protein drg2 [Xenopus laevis]
gi|11385666	-	21	3	21-12-11	-				12	3	8-10-12	-				13	3	9-11-13	-				17	3	17-10-17	-				15	3	11-15-9	-				16	3	9-16-8	-				0	microtubule associated protein XMAP215 isoform M [Xenopus laevis]
gi|41016788	actb	28	3	28-16-22	-				24	3	22-17-24	-				25	3	18-19-25	-				17	3	17-17-13	-				22	3	17-21-22	-				18	3	18-15-18	-				41.8	RecName: Full=Actin, cytoplasmic 1; AltName: Full=Beta-actin; AltName: Full=Cytoplasmic beta-actin; Contains: RecName: Full=Actin, cytoplasmic 1, N-terminally processed
P35908v2	KRT2	34	3	34-31-28	-				32	3	19-32-30	-				38	3	32-38-29	-				40	3	19-40-29	-				49	3	21-28-49	-				28	3	25-23-28	-				65.4	RecName: Full=Keratin, type II cytoskeletal 2 epidermal; AltName: Full=Cytokeratin-2e; Short=CK-2e; AltName: Full=Epithelial keratin-2e; AltName: Full=Keratin-2 epidermis; AltName: Full=Keratin-2e; Short=K2e; AltName: Full=Type-II keratin Kb2
gi|62740177	tacc3	7	3	5-7-5	-				7	2	7-6-0	-				8	3	7-6-8	-				10	3	10-7-9	-				10	3	10-6-7	-				7	3	7-6-4	-				0	Masking protein [Xenopus laevis]
gi|27924430	ywhae	8	2	8-0-5	-				8	3	8-4-5	-				7	3	2-3-7	-				5	3	5-3-1	-				6	3	5-6-3	-				6	3	3-3-6	-				29.2	Ywhae-prov protein
gi|6467124	psma7-a	8	3	1-8-7	-				8	3	4-8-4	-				5	3	5-3-5	-				6	3	2-6-5	-				7	3	2-7-3	-				6	3	3-6-2	-				0	20S proteasome alpha 4 subunit [Xenopus laevis]
gi|27769226	LOC495278	27	3	27-11-14	-				15	3	15-15-13	-				17	3	12-15-17	-				17	3	15-17-15	-				20	3	17-20-19	-				19	3	16-10-19	-				61.2	LOC495278 protein
gi|147900863	ddost	10	3	10-4-6	-				5	3	5-4-2	-				7	3	7-6-2	-				8	3	5-5-8	-				7	3	4-7-7	-				7	3	6-7-6	-				0	dolichyl-diphosphooligosaccharide--protein glycosyltransferase 48 kDa subunit precursor [Xenopus laevis]
gi|51950159	snrpa1	5	3	3-5-2	-				6	3	3-4-6	-				6	3	5-3-6	-				7	3	7-3-5	-				4	3	4-1-4	-				5	3	1-3-5	-				0	MGC81833 protein [Xenopus laevis]
P19012	KRT15	6	3	6-5-3	-				5	3	3-5-4	-				6	3	6-5-4	-				5	3	2-5-4	-				7	3	2-5-7	-				4	3	4-3-3	-				49.2	SWISS-PROT:P19012 Tax_Id=9606 Gene_Symbol=KRT15 Keratin, type I cytoskeletal 15
Q3TTY5	Krt2	6	3	6-4-4	-				6	3	4-5-6	-				5	3	5-4-5	-				5	3	3-5-4	-				7	3	3-3-7	-				4	3	4-3-4	-				70.9	SWISS-PROT:Q3TTY5 Tax_Id=10090 Gene_Symbol=Krt2 Keratin, type II cytoskeletal 2 epidermal
gi|116487823	nkap	2	2	0-2-2	-				2	2	0-2-1	-				1	1	1-0-0	-				2	2	1-0-2	-				2	3	1-1-2	-				2	2	1-0-2	-				0	MGC154512 protein [Xenopus laevis]
gi|117558434	ttc5	2	3	2-2-1	-				2	2	0-1-2	-				2	2	0-1-2	-				2	1	0-2-0	-				2	2	0-2-1	-				1	2	0-1-1	-				48.1	LOC431931 protein
gi|147899479	ckap4	1	1	1-0-0	-				2	2	1-0-2	-				2	3	1-2-1	-				2	3	2-2-2	-				2	3	1-2-1	-				2	2	0-2-1	-				0	cytoskeleton-associated protein 4 [Xenopus laevis]
gi|147907168	ndufa3	2	3	1-1-2	-				2	3	2-1-2	-				2	2	2-0-1	-				2	3	2-1-2	-				2	3	2-2-1	-				1	2	0-1-1	-				0	NADH dehydrogenase (ubiquinone) 1 alpha subcomplex, 3, 9kDa [Xenopus laevis]
gi|148225697	rhoa	2	3	2-1-2	-				2	3	1-2-2	-				2	3	2-2-1	-				1	3	1-1-1	-				2	3	1-2-1	-				2	2	0-2-2	-				0	ras homolog gene family, member A [Xenopus laevis]
gi|148225889	ndufs8	2	3	1-2-1	-				2	3	2-1-1	-				2	3	1-2-2	-				2	2	2-0-2	-				2	3	1-2-1	-				1	1	1-0-0	-				0	NADH dehydrogenase (ubiquinone) Fe-S protein 8, 23kDa (NADH-coenzyme Q reductase) [Xenopus laevis]
gi|148234793	vps28	1	2	0-1-1	-				2	3	2-1-2	-				2	3	2-1-2	-				2	3	2-2-2	-				2	3	2-1-1	-				2	2	1-2-0	-				0	vacuolar protein sorting 28 homolog [Xenopus laevis]
gi|148237157	sccpdh.2	2	3	2-1-1	-				1	1	0-0-1	-				2	3	1-2-2	-				2	3	1-2-2	-				2	3	1-2-2	-				2	3	1-2-1	-				0	saccharopine dehydrogenase (putative) [Xenopus laevis]
gi|38051913	MGC68480	2	3	1-1-2	-				2	3	2-1-1	-				2	2	1-0-2	-				2	3	2-1-1	-				2	2	2-1-0	-				1	3	1-1-1	-				0	MGC68480 protein [Xenopus laevis]
gi|416929	-	2	2	2-2-0	-				2	2	1-2-0	-				2	3	1-2-2	-				2	3	1-2-2	-				2	3	2-1-1	-				1	2	0-1-1	-				0	RecName: Full=Elongation factor 1-alpha; Short=EF-1-alpha; AltName: Full=42Sp50; AltName: Full=Thesaurin A
gi|46249886	LOC414559	2	2	2-1-0	-				2	2	1-0-2	-				2	2	0-1-2	-				2	3	1-1-2	-				2	3	2-1-1	-				1	2	0-1-1	-				40.4	LOC414559 protein
gi|50416340	ccdc124-b	1	2	1-0-1	-				2	3	2-1-2	-				2	2	1-0-2	-				2	2	2-0-1	-				2	2	2-0-1	-				2	2	0-1-2	-				0	MGC80445 protein [Xenopus laevis]
gi|66910727	adh5	2	2	2-0-2	-				2	2	2-2-0	-				2	3	2-1-1	-				2	2	2-2-0	-				2	3	2-1-2	-				1	2	0-1-1	-				0	Adh3 protein [Xenopus laevis]
Q3SZ57	AFP	2	3	1-1-2	-				2	3	1-2-1	-				1	3	1-1-1	-				2	3	1-1-2	-				2	3	2-2-2	-				2	3	2-1-1	-				68.6	SWISS-PROT:Q3SZ57 (Bos taurus) Alpha-fetoprotein precursor
gi|119132	eef1as	17	3	17-6-6	-				11	3	8-7-11	-				10	3	7-9-10	-				11	3	11-6-8	-				11	3	8-9-11	-				10	3	6-10-9	-				50.2	RecName: Full=Elongation factor 1-alpha, somatic form; Short=EF-1-alpha-S
gi|1045604	cct3	33	3	33-16-18	-				22	3	20-19-22	-				24	3	19-13-24	-				22	3	20-22-18	-				26	3	23-26-23	-				17	3	12-17-17	-				60.6	CCTgamma
gi|50414528	st13	11	3	11-9-10	-				13	3	10-9-13	-				11	3	11-11-10	-				19	3	19-11-12	-				11	3	11-10-11	-				13	3	12-9-13	-				0	MGC78939 protein [Xenopus laevis]
gi|111598535	kpna7	8	3	8-6-5	-				6	3	6-6-4	-				6	3	6-6-6	-				6	2	0-5-6	-				8	2	0-8-6	-				5	2	0-4-5	-				0	LOC398027 protein [Xenopus laevis]
gi|125859027	sri	9	3	9-6-5	-				6	3	6-4-6	-				6	3	6-6-5	-				6	3	4-6-5	-				7	3	6-7-6	-				5	3	4-5-4	-				0	LOC100037199 protein [Xenopus laevis]
gi|132942	rpl35a	5	3	4-5-4	-				3	3	3-2-3	-				4	3	2-2-4	-				5	3	5-4-3	-				4	3	4-3-4	-				5	3	2-2-5	-				0	RecName: Full=60S ribosomal protein L35a; AltName: Full=L32
gi|52354820	LOC494780	5	3	5-3-2	-				4	3	3-3-4	-				5	3	4-5-5	-				5	3	5-3-4	-				3	3	3-3-3	-				4	3	2-3-4	-				64.8	LOC494780 protein
gi|82235778	aurkb-a	5	3	4-5-3	-				4	3	4-3-4	-				5	3	3-4-5	-				5	3	5-3-3	-				4	3	4-3-4	-				3	3	3-3-3	-				0	RecName: Full=Aurora kinase B-A; AltName: Full=Aurora/IPL1-related kinase 2-A; Short=AIRK2-A; Short=XAIRK2-A; AltName: Full=Serine/threonine-protein kinase 12-A; AltName: Full=Serine/threonine-protein kinase aurora-B-A; Short=xAurora-B
gi|49256557	hadha	17	3	17-9-9	-				16	3	9-11-16	-				14	3	10-14-11	-				12	3	11-9-12	-				14	3	14-12-9	-				9	3	8-7-9	-				0	MGC82638 protein [Xenopus laevis]
gi|147902158	dctn2	9	3	9-5-6	-				12	3	9-6-12	-				11	3	5-6-11	-				8	3	8-7-8	-				8	3	8-8-7	-				8	3	4-8-5	-				0	dynactin subunit 2-B [Xenopus laevis]
gi|82232943	elavl1-b	10	3	10-6-7	-				8	3	7-8-8	-				6	3	6-6-6	-				7	3	6-7-6	-				8	3	4-8-5	-				6	3	4-6-5	-				0	RecName: Full=ELAV-like protein 1-B; AltName: Full=Protein ElrA-B; Short=ElrA
P02769	ALB	66	3	66-57-63	-				65	3	65-63-50	-				65	3	62-65-60	-				57	3	55-57-54	-				59	3	53-59-54	-				101	3	101-56-59	-				69.3	SWISS-PROT:P02769 (Bos taurus) Bovine serum albumin precursor
gi|147906376	psmd7	7	3	5-7-6	-				9	3	8-5-9	-				9	3	5-5-9	-				9	3	8-7-9	-				8	3	8-5-6	-				5	3	4-4-5	-				0	proteasome (prosome, macropain) 26S subunit, non-ATPase, 7 [Xenopus laevis]
gi|545507	eef1g-b	13	3	13-10-7	-				10	3	8-8-10	-				10	3	6-8-10	-				12	3	12-10-10	-				12	3	12-8-10	-				7	3	5-7-7	-				0	elongation factor 1 gamma [Xenopus laevis]
gi|433422	drg1	12	3	12-4-6	-				7	3	6-7-6	-				8	3	7-7-8	-				8	3	8-8-8	-				9	3	8-9-7	-				7	3	5-4-7	-				0	GTP-binding protein DRG [Xenopus laevis]
gi|49256004	ahcy-a	10	3	10-5-7	-				9	3	9-7-7	-				10	3	8-5-10	-				7	3	7-7-4	-				9	3	8-9-7	-				6	3	3-5-6	-				0	LOC503669 protein [Xenopus laevis]
gi|82234456	eif3i	10	3	10-6-8	-				8	3	6-8-8	-				8	3	8-5-8	-				11	3	4-11-6	-				7	3	7-7-7	-				7	3	3-7-6	-				0	RecName: Full=Eukaryotic translation initiation factor 3 subunit I; Short=eIF3i; AltName: Full=Eukaryotic translation initiation factor 3 subunit 2; AltName: Full=eIF-3-beta; AltName: Full=eIF3 p36
P05787	KRT8	7	3	7-6-5	-				5	3	5-5-5	-				7	3	7-4-4	-				5	3	4-5-4	-				5	3	5-5-5	-				5	3	5-5-4	-				53.7	SWISS-PROT:P05787 Tax_Id=9606 Gene_Symbol=KRT8 Keratin, type II cytoskeletal 8
gi|134035381	actg1	28	3	28-16-22	-				24	3	22-17-24	-				25	3	18-19-25	-				17	3	17-17-13	-				21	3	17-21-21	-				18	3	18-15-18	-				41.8	RecName: Full=Actin, cytoplasmic 2; AltName: Full=Gamma-actin; Contains: RecName: Full=Actin, cytoplasmic 2, N-terminally processed
gi|27882192	XELAEV_18036725mg	20	3	20-7-16	-				18	3	18-13-9	-				13	3	13-10-10	-				15	3	15-11-5	-				17	3	13-17-11	-				12	3	6-10-12	-				35.8	Gapd-prov protein
gi|147904653	snx1	12	3	12-8-8	-				11	3	7-6-11	-				10	3	10-10-10	-				8	3	8-8-5	-				9	3	6-9-6	-				7	3	7-7-7	-				0	sorting nexin 1 [Xenopus laevis]
gi|21952442	-	8	3	8-5-4	-				5	3	5-5-4	-				5	3	4-4-5	-				7	3	7-5-6	-				6	3	6-5-6	-				7	3	4-5-7	-				22.4	glutathione s-transferase
gi|58402671	alox12b	19	3	19-7-11	-				14	3	12-7-14	-				11	3	9-10-11	-				13	3	11-13-9	-				11	3	11-11-10	-				12	3	12-12-9	-				75.9	Unknown (protein for MGC:85124)
gi|28277342	usp10-b	15	3	15-8-8	-				11	3	7-7-11	-				10	3	6-8-10	-				10	3	10-9-9	-				10	3	8-8-10	-				7	3	5-7-6	-				0	Usp10-prov protein [Xenopus laevis]
gi|117165637	lsm14a-a	4	3	4-1-3	-				5	3	3-3-5	-				4	3	4-3-4	-				4	2	4-3-0	-				2	1	0-2-0	-				4	3	3-1-4	-				0	RAP55 protein [Xenopus laevis]
gi|27924345	cct8	34	3	34-13-18	-				20	3	20-17-19	-				25	3	18-19-25	-				28	3	28-18-16	-				24	3	23-22-24	-				19	3	13-17-19	-				0	Cct8-prov protein [Xenopus laevis]
P13645	KRT10	39	3	35-39-29	-				34	3	22-34-26	-				36	3	36-32-27	-				31	3	18-31-26	-				48	3	18-25-48	-				24	3	24-22-24	-				59.5	SWISS-PROT:P13645 Tax_Id=9606 Gene_Symbol=KRT10 Keratin, type I cytoskeletal 10
gi|147904072	Bag6-a	14	3	14-8-4	-				8	3	8-8-8	-				9	3	9-8-9	-				10	3	10-8-5	-				9	3	9-9-5	-				8	3	7-6-8	-				0	large proline-rich protein bag6-A [Xenopus laevis]
gi|148230456	snx2	5	3	5-3-3	-				6	3	3-2-6	-				6	3	3-3-6	-				4	3	3-4-3	-				6	3	1-6-4	-				4	3	1-4-3	-				0	sorting nexin 2 [Xenopus laevis]
gi|148237173	ythdf2	6	3	5-6-5	-				6	3	4-6-6	-				6	3	5-6-6	-				4	3	4-3-3	-				4	3	2-4-2	-				5	3	4-5-3	-				0	YTH domain family, member 2 [Xenopus laevis]
gi|49256050	-	5	2	5-0-2	-				6	3	3-3-6	-				6	3	3-2-6	-				4	3	4-3-4	-				6	3	3-3-6	-				4	3	3-4-4	-				0	MGC81473 protein [Xenopus laevis]
gi|11385668	ckap5	20	3	20-10-9	-				12	2	7-0-12	-				11	2	0-8-11	-				14	3	14-9-12	-				13	3	8-13-8	-				12	3	7-12-7	-				0	microtubule associated protein XMAP215 isoform Z [Xenopus laevis]
gi|147899882	srrm1	9	2	0-9-3	-				8	3	2-8-4	-				6	3	6-3-5	-				7	3	2-2-7	-				5	3	1-1-5	-				8	3	1-1-8	-				0	serine/arginine repetitive matrix 1 [Xenopus laevis]
gi|83318436	rab2a	8	3	8-4-8	-				9	3	6-9-8	-				8	3	7-8-6	-				6	3	6-5-5	-				5	3	4-4-5	-				7	3	7-5-6	-				0	MGC131016 protein [Xenopus laevis]
gi|120577575	LOC100037028	10	3	10-6-5	-				8	3	6-6-8	-				7	3	5-6-7	-				12	3	12-5-8	-				8	3	7-8-8	-				8	3	3-8-7	-				50.9	LOC100037028 protein
gi|147901729	eif3d	15	3	15-7-10	-				11	3	9-8-11	-				16	3	5-4-16	-				15	3	10-7-15	-				12	3	12-8-8	-				10	3	6-5-10	-				0	eukaryotic translation initiation factor 3 subunit D [Xenopus laevis]
gi|295899	ncl	16	3	16-8-13	-				14	3	14-11-13	-				21	3	9-11-21	-				13	3	13-13-11	-				13	3	13-13-13	-				12	3	9-12-10	-				0	nucleolin [Xenopus laevis]
gi|32766495	krt18-b	19	3	16-14-19	-				16	3	16-13-15	-				18	3	18-9-14	-				14	3	14-10-13	-				13	3	12-13-12	-				11	3	9-11-9	-				0	Krt18-prov protein [Xenopus laevis]
gi|148233175	gbp1	21	3	21-15-14	-				15	3	14-15-15	-				19	3	17-18-19	-				15	3	15-11-14	-				14	3	11-13-14	-				12	3	8-11-12	-				0	guanylate binding protein 1, interferon-inducible [Xenopus laevis]
gi|66912037	LOC733251	20	3	20-10-12	-				13	3	10-10-13	-				14	3	11-14-11	-				15	3	11-9-15	-				11	3	10-11-9	-				11	3	7-11-11	-				74.1	LOC733251 protein
gi|32450305	prdx6	8	3	8-5-6	-				11	3	10-11-5	-				9	3	8-9-6	-				8	3	8-3-1	-				7	3	4-7-7	-				5	2	0-5-5	-				0	MGC64582 protein [Xenopus laevis]
gi|47124671	MGC79934	12	3	12-6-4	-				7	3	3-6-7	-				8	3	6-7-8	-				8	3	7-6-8	-				6	3	6-6-6	-				7	3	7-6-6	-				0	MGC79934 protein [Xenopus laevis]
gi|68534358	nup88	8	3	8-8-5	-				7	3	6-7-7	-				10	3	5-10-8	-				10	3	10-4-8	-				7	3	7-3-5	-				6	3	3-6-6	-				0	Nup88A protein [Xenopus laevis]
gi|147902898	serpinb6	6	3	6-3-6	-				8	3	8-5-7	-				7	3	5-4-7	-				5	3	5-3-4	-				6	3	4-5-6	-				4	3	1-3-4	-				0	serpin peptidase inhibitor, clade B (ovalbumin), member 6 [Xenopus laevis]
gi|147903543	h1foo	6	3	5-6-4	-				8	3	4-8-6	-				7	3	7-5-5	-				4	3	2-4-4	-				5	3	4-4-5	-				6	3	4-6-6	-				0	protein B4 [Xenopus laevis]
gi|147904585	sh3glb1	6	3	6-6-2	-				8	3	2-7-8	-				7	3	4-6-7	-				6	3	5-2-6	-				5	3	3-5-3	-				4	3	2-4-3	-				0	SH3-domain GRB2-like endophilin B1 [Xenopus laevis]
gi|148224421	araf	4	3	4-3-3	-				5	3	3-3-5	-				6	3	4-6-5	-				5	3	5-2-4	-				5	3	3-5-4	-				3	3	2-3-3	-				0	v-raf murine sarcoma 3611 viral oncogene homolog [Xenopus laevis]
gi|50416552	acad9	5	3	5-1-1	-				5	3	5-4-5	-				6	3	4-6-5	-				4	3	3-4-3	-				3	3	3-3-2	-				5	3	4-5-2	-				0	Acad9-prov protein [Xenopus laevis]
gi|61403478	alyref-a	3	3	1-3-2	-				5	2	2-5-0	-				5	3	3-3-5	-				6	3	3-4-6	-				4	3	2-4-4	-				5	3	4-4-5	-				0	MGC84954 protein [Xenopus laevis]
gi|115527883	prpf40a	5	3	2-5-1	-				5	2	1-5-0	-				4	2	4-2-0	-				4	3	1-1-4	-				3	2	0-1-3	-				3	3	1-2-3	-				0	LOC100158376 protein [Xenopus laevis]
gi|118835697	dbi	3	2	3-0-1	-				4	3	4-2-1	-				4	1	0-0-4	-				5	2	5-0-1	-				5	3	5-2-2	-				3	3	1-2-3	-				0	Dbib protein [Xenopus laevis]
gi|147898865	ppig	5	1	0-5-0	-				5	1	0-5-0	-				4	1	4-0-0	-				3	1	0-0-3	-				4	1	0-0-4	-				3	1	0-0-3	-				0	uncharacterized protein LOC734506 [Xenopus laevis]
gi|148225885	syap1	5	3	5-1-1	-				4	3	3-2-4	-				5	3	4-3-5	-				3	3	3-3-2	-				4	3	4-4-4	-				3	2	0-3-2	-				0	synapse associated protein 1 [Xenopus laevis]
gi|58701967	Xdsh	4	3	2-4-3	-				4	3	4-4-4	-				5	3	5-3-2	-				5	3	5-2-5	-				3	3	3-1-3	-				3	3	3-2-3	-				73.2	Xdsh protein
gi|82183957	snrnp27	4	1	0-4-0	-				5	1	0-5-0	-				4	1	4-0-0	-				5	1	0-0-5	-				2	1	0-0-2	-				4	3	1-1-4	-				0	RecName: Full=U4/U6.U5 small nuclear ribonucleoprotein 27 kDa protein; Short=U4/U6.U5 snRNP 27 kDa protein; Short=U4/U6.U5-27K; AltName: Full=U4/U6.U5 tri-snRNP-associated protein 3
Q7Z794	KRT77	4	3	4-4-3	-				5	3	3-5-3	-				3	3	3-3-2	-				5	2	0-5-4	-				4	3	3-3-4	-				3	2	0-3-3	-				61.8	SWISS-PROT:Q7Z794 Tax_Id=9606 Gene_Symbol=KRT77 Keratin 77
gi|46329495	atp5h	5	3	5-3-3	-				3	2	3-3-0	-				3	2	3-3-0	-				3	3	3-2-3	-				3	3	3-3-1	-				3	1	0-3-0	-				0	MGC82400 protein [Xenopus laevis]
gi|51703663	sdcbp	5	3	5-2-4	-				3	3	2-3-3	-				3	3	1-2-3	-				3	3	2-2-3	-				3	3	1-3-2	-				3	3	2-2-3	-				0	MGC81274 protein [Xenopus laevis]
gi|147902627	gbp1	2	1	2-0-0	-				3	2	2-3-0	-				3	3	3-2-3	-				3	2	3-0-3	-				2	3	2-2-2	-				3	1	0-0-3	-				0	guanylate binding protein 2, interferon-inducible [Xenopus laevis]
gi|148226196	stt3a	3	3	3-2-2	-				2	3	2-2-2	-				2	3	2-2-1	-				3	3	1-2-3	-				3	3	2-3-3	-				3	3	2-2-3	-				0	STT3, subunit of the oligosaccharyltransferase complex, homolog A [Xenopus laevis]
gi|148232864	myl12b	3	2	3-2-0	-				3	3	2-3-2	-				2	3	1-2-2	-				3	3	1-3-2	-				2	3	1-2-2	-				3	3	1-3-2	-				0	myosin, light chain 12B, regulatory [Xenopus laevis]
gi|16974923	-	3	3	2-3-2	-				3	3	1-3-2	-				2	3	2-2-2	-				3	3	2-2-3	-				2	3	2-1-2	-				3	2	0-1-3	-				0	Chain B, The Crystal Structure Of Nucleoplasmin-Core
gi|27371303	psma3	3	3	1-3-3	-				3	3	1-3-3	-				2	3	2-2-2	-				3	3	3-2-3	-				3	3	3-2-2	-				2	2	0-2-1	-				28.4	Psma3-prov protein
gi|50417472	plin3	3	3	3-2-2	-				3	3	2-2-3	-				2	3	2-2-1	-				2	3	2-1-2	-				3	3	2-2-3	-				3	2	0-2-3	-				0	M6prbp1-prov protein [Xenopus laevis]
gi|54311283	vapb	3	3	3-2-2	-				2	3	2-2-2	-				2	3	2-2-2	-				3	3	3-2-2	-				3	3	3-1-1	-				3	2	0-3-2	-				0	LOC495400 protein [Xenopus laevis]
gi|62948070	qdpr	3	2	3-0-2	-				3	3	3-2-3	-				3	2	0-2-3	-				2	3	2-1-1	-				3	3	2-2-3	-				2	2	0-1-2	-				0	MGC115198 protein [Xenopus laevis]
A2I7N3	SERPINA3-7	2	3	2-2-2	-				1	2	1-0-1	-				2	2	2-1-0	-				2	2	1-2-0	-				3	2	0-3-1	-				2	3	2-2-1	-				46.9	TREMBL:A2I7N3;Q27984 (Bos taurus) SERPINA3-7
gi|125858539	plpbp	2	2	2-0-2	-				2	3	1-2-2	-				2	3	1-1-2	-				1	1	0-1-0	-				3	3	1-2-3	-				2	2	0-2-1	-				0	LOC100037173 protein [Xenopus laevis]
gi|147903715	sssca1	1	3	1-1-1	-				2	3	2-1-2	-				3	3	2-2-3	-				2	3	2-2-1	-				2	2	2-0-1	-				2	3	1-2-2	-				0	MGC82778 protein [Xenopus laevis]
gi|147903815	tom1	3	3	3-2-2	-				2	3	2-1-2	-				2	3	1-1-2	-				2	3	2-1-1	-				2	2	1-0-2	-				1	1	0-1-0	-				0	target of myb1 [Xenopus laevis]
gi|147904425	mcts1	2	1	2-0-0	-				1	1	0-1-0	-				3	2	3-0-2	-				2	1	0-0-2	-				2	2	2-0-1	-				2	1	0-0-2	-				0	malignant T cell-amplified sequence 1-B [Xenopus laevis]
gi|147905053	anxa5	2	3	2-2-2	-				3	2	3-1-0	-				2	3	2-1-2	-				2	2	1-2-0	-				2	2	0-1-2	-				1	3	1-1-1	-				0	MGC81121 protein [Xenopus laevis]
gi|148222061	mnat1	2	2	2-0-1	-				2	3	1-1-2	-				1	3	1-1-1	-				2	3	2-1-2	-				3	3	1-3-1	-				2	1	0-2-0	-				0	CDK-activating kinase assembly factor MAT1 [Xenopus laevis]
gi|148227910	cox5b.2	2	3	2-2-2	-				3	3	3-2-1	-				2	3	1-2-2	-				2	2	2-0-1	-				1	2	1-0-1	-				2	2	0-1-2	-				0	cytochrome c oxidase subunit Vb, gene 2 [Xenopus laevis]
gi|148238187	osbpl11	3	3	3-2-2	-				2	3	2-1-2	-				2	3	2-2-2	-				2	3	2-2-1	-				2	1	0-2-0	-				1	1	0-1-0	-				0	oxysterol binding protein-like 11 [Xenopus laevis]
gi|169642030	LOC100158324	2	2	2-2-0	-				2	2	1-2-0	-				3	3	2-1-3	-				2	3	1-1-2	-				2	3	1-1-2	-				1	2	0-1-1	-				105.7	LOC100158324 protein
gi|213623324	tmod3	1	1	1-0-0	-				2	1	0-0-2	-				2	2	0-1-2	-				2	2	2-0-1	-				3	2	2-3-0	-				2	3	2-1-1	-				0	Tropomodulin [Xenopus laevis]
gi|47123853	srm	2	2	2-0-1	-				2	2	0-1-2	-				3	1	0-0-3	-				2	1	2-0-0	-				2	3	1-1-2	-				1	2	1-0-1	-				0	MGC83147 protein [Xenopus laevis]
gi|51704157	MGC86492	2	3	1-1-2	-				3	3	2-1-3	-				2	3	1-1-2	-				1	3	1-1-1	-				2	3	2-2-1	-				2	3	2-2-2	-				0	MGC86492 protein [Xenopus laevis]
gi|58399099	sox3-b	3	3	2-3-1	-				2	3	2-1-1	-				2	3	1-2-2	-				1	1	1-0-0	-				2	1	0-2-0	-				2	2	2-0-2	-				0	Unknown (protein for MGC:84925) [Xenopus laevis]
gi|47123857	psmd12	15	3	15-9-11	-				9	3	8-9-9	-				10	3	10-9-8	-				13	3	13-9-11	-				10	3	10-6-8	-				10	3	6-10-7	-				0	MGC81129 protein [Xenopus laevis]
gi|148235024	rps10	13	3	13-8-9	-				9	2	8-9-0	-				10	3	9-7-10	-				8	3	8-8-7	-				8	2	0-8-8	-				7	3	7-7-7	-				0	ribosomal protein S10 [Xenopus laevis]
gi|400840	parp1	12	3	12-5-6	-				10	3	4-4-10	-				8	3	4-4-8	-				8	3	8-4-6	-				9	3	9-5-5	-				6	3	5-6-4	-				0	RecName: Full=Poly [ADP-ribose] polymerase 1; Short=PARP-1; AltName: Full=NAD(+) ADP-ribosyltransferase 1; Short=ADPRT 1; AltName: Full=Poly[ADP-ribose] synthase 1
gi|161169050	NAT1	21	3	21-10-9	-				13	3	13-10-12	-				14	3	14-13-12	-				15	3	12-8-15	-				13	3	13-10-11	-				10	3	9-9-10	-				0	eIF4G-related protein NAT1 [Xenopus laevis]
gi|147904320	rfc2	7	3	7-5-3	-				6	3	5-5-6	-				5	3	5-4-4	-				5	3	5-3-1	-				5	3	2-5-5	-				3	3	2-3-3	-				0	replication factor C (activator 1) 2, 40kDa [Xenopus laevis]
gi|51258360	cherp	6	3	6-2-1	-				5	3	2-5-1	-				7	3	7-2-4	-				5	3	5-2-5	-				3	3	3-3-3	-				5	2	0-1-5	-				0	MGC83231 protein [Xenopus laevis]
gi|49522821	MGC84172	7	3	7-3-5	-				5	2	3-5-0	-				4	1	4-0-0	-				4	2	3-0-4	-				5	3	3-4-5	-				4	3	2-3-4	-				37.3	MGC84172 protein
gi|147904655	LOC495278	25	2	25-0-14	-				14	3	13-14-14	-				13	2	12-13-0	-				16	3	14-16-14	-				18	3	16-18-18	-				18	3	16-10-18	-				51.9	hypothetical protein LOC495278
gi|49114974	g3bp1	12	3	12-5-8	-				7	3	7-4-7	-				8	3	6-8-8	-				9	3	9-6-6	-				7	3	7-7-6	-				7	3	5-7-7	-				0	MGC80186 protein [Xenopus laevis]
gi|160420251	-	28	3	28-10-14	-				21	3	10-14-21	-				22	3	15-13-22	-				24	3	24-15-19	-				18	3	18-16-11	-				13	3	11-13-12	-				0	high density lipoprotein binding protein (vigilin) [Xenopus laevis]
gi|148232698	tcof1	13	3	3-13-8	-				12	3	7-11-12	-				12	3	12-6-12	-				9	3	3-6-9	-				7	3	3-6-7	-				10	3	1-4-10	-				0	treacle [Xenopus laevis]
gi|148236843	rpl15	8	3	8-4-5	-				5	3	5-4-5	-				8	3	5-4-8	-				5	3	5-5-4	-				6	3	6-4-4	-				6	3	4-5-6	-				0	ribosomal protein L15 [Xenopus laevis]
gi|148227812	pgm3	4	3	4-1-3	-				4	3	3-4-1	-				3	2	0-3-3	-				2	2	2-1-0	-				3	3	2-3-2	-				3	3	3-1-1	-				0	phosphoglucomutase 3 [Xenopus laevis]
gi|148229280	p24delta1	4	3	4-1-1	-				3	3	3-2-2	-				2	3	2-1-1	-				3	3	3-2-2	-				3	3	3-3-3	-				4	3	2-2-4	-				0	p24 delta1 putative cargo receptor precursor [Xenopus laevis]
gi|148235140	pgrmc1	4	3	4-2-1	-				3	3	2-3-2	-				3	3	3-2-2	-				3	3	3-2-3	-				4	3	2-4-3	-				2	3	1-2-2	-				0	MGC79067 protein [Xenopus laevis]
gi|153792505	dnm2	4	3	4-2-2	-				3	3	2-1-3	-				3	3	1-1-3	-				2	3	2-2-2	-				4	3	4-1-3	-				3	3	1-3-1	-				98	dynamin 2
gi|28422195	srsf6	4	2	1-4-0	-				3	2	0-3-1	-				3	3	3-1-2	-				4	2	0-1-4	-				2	2	1-0-2	-				3	2	0-2-3	-				0	B52-prov protein [Xenopus laevis]
gi|82183703	erlin2-b	2	3	2-1-2	-				3	3	2-2-3	-				4	2	1-0-4	-				3	3	3-3-3	-				4	3	4-2-3	-				3	2	0-3-2	-				0	RecName: Full=Erlin-2-B; AltName: Full=Endoplasmic reticulum lipid raft-associated protein 2-B; AltName: Full=Stomatin-prohibitin-flotillin-HflC/K domain-containing protein 2-B; Short=SPFH domain-containing protein 2-B
gi|148230535	MGC68448	28	3	28-11-11	-				16	3	16-13-13	-				17	3	13-12-17	-				24	3	24-20-21	-				25	3	16-25-19	-				21	3	13-18-21	-				93	hypothetical protein LOC398753
gi|120577448	LOC100037034	18	3	18-9-14	-				15	3	15-15-9	-				17	3	14-10-17	-				11	3	11-10-5	-				14	3	10-14-13	-				10	3	2-10-8	-				0	LOC100037034 protein [Xenopus laevis]
gi|148222866	kif4	11	3	11-3-5	-				8	3	4-3-8	-				10	3	5-7-10	-				8	3	7-6-8	-				9	3	9-7-2	-				5	3	4-5-4	-				0	chromosome-associated kinesin KIF4 [Xenopus laevis]
gi|47937510	LOC432318	10	3	5-10-4	-				9	3	3-9-5	-				9	3	9-3-4	-				6	3	3-5-6	-				6	3	4-4-6	-				9	3	2-6-9	-				37	LOC432318 protein
gi|27503418	ckb	19	3	19-4-8	-				13	3	13-7-7	-				10	3	7-6-10	-				14	3	14-11-11	-				13	3	11-10-13	-				9	3	5-8-9	-				0	Ckb-prov protein [Xenopus laevis]
gi|147898622	g3bp1	8	3	8-4-6	-				5	2	0-3-5	-				8	1	0-0-8	-				7	3	7-5-4	-				6	3	5-6-5	-				5	3	3-4-5	-				0	GTPase activating protein (SH3 domain) binding protein 1 [Xenopus laevis]
gi|32450032	rpl30	8	3	8-4-6	-				8	3	5-5-8	-				7	3	6-2-7	-				5	3	5-4-5	-				6	3	6-5-4	-				5	3	4-5-5	-				0	Rpl30-prov protein [Xenopus laevis]
gi|148223712	psma6	6	3	1-5-6	-				4	3	4-4-3	-				5	3	4-2-5	-				3	3	2-3-3	-				4	3	4-2-1	-				4	3	4-3-1	-				27.5	proteasome (prosome, macropain) subunit, alpha type, 6 [Xenopus laevis]
gi|32450490	rpl34	4	3	2-3-4	-				6	3	4-3-6	-				5	3	3-3-5	-				3	3	3-3-3	-				4	3	4-3-2	-				4	3	2-4-4	-				0	Rpl34-prov protein [Xenopus laevis]
gi|37747653	ciapin1	4	3	4-2-4	-				6	3	2-2-6	-				5	3	2-3-5	-				3	3	3-3-3	-				4	3	3-3-4	-				4	2	0-4-3	-				34.1	LOC398841 protein
gi|77748195	tubb6	14	3	14-8-8	-				8	3	8-6-7	-				8	3	7-8-7	-				9	3	9-7-9	-				11	3	9-8-11	-				9	3	8-9-9	-				0	MGC52834 protein [Xenopus laevis]
gi|147906867	eef2.1	29	3	29-15-21	-				25	3	25-24-14	-				24	3	24-13-19	-				19	3	19-15-8	-				18	3	16-16-18	-				17	3	8-12-17	-				95.4	eukaryotic translation elongation factor 2
gi|148222152	qars	22	3	22-12-11	-				15	3	12-12-15	-				13	3	13-9-13	-				15	3	15-13-13	-				13	3	13-11-8	-				10	3	8-10-10	-				0	glutaminyl-tRNA synthetase [Xenopus laevis]
gi|28436794	cars	16	3	16-7-7	-				9	3	8-8-9	-				12	3	8-11-12	-				10	3	9-10-7	-				10	3	10-5-7	-				9	3	5-7-9	-				0	Cars-prov protein [Xenopus laevis]
gi|45126627	impalpha 5	8	3	8-2-3	-				6	3	5-5-6	-				5	3	4-3-5	-				5	3	4-5-4	-				5	3	4-5-4	-				4	3	4-4-4	-				59.8	importin alpha 5.1 protein
gi|52138903	hnrnph3	7	3	7-4-5	-				4	3	4-4-4	-				5	3	4-5-5	-				7	3	7-4-4	-				5	3	4-5-4	-				5	3	4-4-5	-				0	LOC494658 protein [Xenopus laevis]
gi|82182380	ero1a	8	3	8-2-3	-				4	3	2-2-4	-				5	3	2-1-5	-				5	3	3-5-4	-				6	3	3-5-6	-				5	2	0-5-3	-				0	RecName: Full=ERO1-like protein alpha; Short=ERO1-L; Short=ERO1-L-alpha; AltName: Full=Endoplasmic oxidoreductin-1-like protein; AltName: Full=Oxidoreductin-1-L-alpha; Flags: Precursor
gi|147901558	erlin2-a	5	3	5-1-2	-				3	3	2-2-3	-				4	3	1-1-4	-				3	3	3-3-1	-				4	3	3-4-2	-				3	3	3-3-1	-				0	erlin-2-A precursor [Xenopus laevis]
gi|147905211	araf	3	3	3-3-2	-				4	3	2-3-4	-				5	3	2-5-4	-				3	3	3-2-3	-				4	3	2-4-3	-				3	3	2-3-2	-				0	v-raf murine sarcoma 3611 viral oncogene homolog [Xenopus laevis]
gi|148235082	arf4	5	3	5-2-2	-				4	3	3-3-4	-				4	3	2-2-4	-				3	3	3-3-2	-				3	3	3-3-2	-				3	3	2-3-2	-				0	ADP-ribosylation factor 4 [Xenopus laevis]
gi|50415109	rbm14	5	3	5-1-2	-				4	3	3-4-3	-				3	3	2-3-2	-				3	3	2-3-2	-				3	3	3-2-2	-				4	3	4-2-2	-				52.4	LOC398498 protein
gi|55250675	nomo3	4	2	4-1-0	-				3	1	0-0-3	-				4	1	0-0-4	-				3	3	2-2-3	-				5	3	1-5-2	-				3	3	1-3-2	-				0	LOC495699 protein [Xenopus laevis]
gi|82181988	prxl2b	5	3	5-3-2	-				3	3	3-2-3	-				3	3	1-2-3	-				4	3	3-2-4	-				4	3	3-2-4	-				3	3	2-3-3	-				0	RecName: Full=Prostamide/prostaglandin F synthase; Short=Prostamide/PG F synthase; Short=Prostamide/PGF synthase
gi|90101327	gamt-b	5	3	5-1-2	-				3	3	3-2-2	-				4	3	1-1-4	-				4	3	4-2-2	-				3	3	3-2-2	-				3	2	1-0-3	-				26.6	RecName: Full=Guanidinoacetate N-methyltransferase B
gi|8515825	tktl2	26	3	26-10-16	-				17	3	17-13-11	-				19	3	17-12-19	-				13	3	13-9-7	-				17	3	9-17-15	-				14	3	6-7-14	-				0	transketolase [Xenopus laevis]
gi|213625048	ybx2-a	10	3	10-8-9	-				14	3	8-7-14	-				17	3	9-9-17	-				12	3	7-12-7	-				9	3	8-9-7	-				11	3	6-11-6	-				0	Sequence -specific binding protein [Xenopus laevis]
gi|49117916	LOC443585	8	3	8-4-4	-				4	3	3-4-4	-				5	3	5-2-4	-				5	3	3-5-5	-				4	2	0-4-3	-				5	2	0-4-5	-				161	LOC443585 protein
gi|50416477	acadm	6	3	6-6-4	-				5	3	4-5-4	-				6	3	6-3-4	-				4	3	3-2-4	-				5	3	2-5-3	-				3	3	2-2-3	-				0	Acadm-prov protein [Xenopus laevis]
gi|147907126	agps	11	3	11-8-7	-				6	3	6-5-6	-				7	3	5-5-7	-				7	3	7-6-5	-				9	3	9-6-5	-				7	3	2-5-7	-				0	alkyldihydroxyacetonephosphate synthase, peroxisomal [Xenopus laevis]
gi|189442697	LOC100174807	13	2	2-13-0	-				9	2	2-9-0	-				7	1	7-0-0	-				9	1	0-0-9	-				10	1	0-0-10	-				6	3	1-1-6	-				65.3	LOC100174807 protein
gi|148222204	cops2	6	3	6-2-4	-				4	3	1-2-4	-				5	3	2-2-5	-				4	3	4-4-3	-				5	3	3-3-5	-				3	3	2-3-3	-				0	COP9 signalosome complex subunit 2 [Xenopus laevis]
gi|76779760	eif2s2	6	3	6-3-2	-				3	3	3-1-3	-				5	3	4-2-5	-				4	3	3-3-4	-				4	3	4-1-2	-				5	2	0-2-5	-				0	MGC130959 protein [Xenopus laevis]
P19001	Krt19	4	3	4-4-3	-				4	3	3-4-3	-				5	3	5-4-3	-				5	1	0-5-0	-				6	2	0-4-6	-				3	2	3-2-0	-				44.5	SWISS-PROT:P19001 Tax_Id=10090 Gene_Symbol=Krt19 Keratin, type I cytoskeletal 19
gi|36939185	IsoT	32	3	32-16-17	-				18	3	18-15-18	-				23	3	16-18-23	-				20	3	20-17-15	-				18	3	17-16-18	-				18	3	11-18-15	-				95.3	isopeptidase T
gi|49257572	hsd17b4	21	3	21-3-12	-				12	3	9-9-12	-				17	3	6-7-17	-				12	3	12-9-9	-				16	3	9-16-11	-				13	3	10-8-13	-				0	MGC81885 protein [Xenopus laevis]
gi|148227832	rpl14	6	3	6-3-4	-				5	3	4-3-5	-				7	3	4-6-7	-				4	3	4-3-4	-				6	3	6-4-4	-				4	3	4-3-4	-				0	ribosomal protein L14 [Xenopus laevis]
gi|49118978	srp72	7	3	7-5-2	-				4	3	3-4-3	-				5	3	3-3-5	-				6	3	3-4-6	-				4	3	3-4-4	-				6	3	1-5-6	-				0	MGC82921 protein [Xenopus laevis]
gi|49119374	prdx5	6	3	6-2-3	-				6	3	6-3-4	-				7	3	2-4-7	-				4	3	4-3-2	-				4	3	3-4-4	-				5	3	2-2-5	-				0	MGC82521 protein [Xenopus laevis]
gi|27371000	eno1	29	3	29-10-21	-				25	3	25-22-11	-				25	3	21-14-25	-				17	3	17-14-7	-				21	3	14-20-21	-				16	3	4-16-11	-				47.5	MGC53543 protein
gi|82241532	mcm7-b	26	3	26-11-17	-				18	3	18-12-15	-				24	3	13-12-24	-				16	3	14-13-16	-				19	3	16-17-19	-				14	3	9-10-14	-				0	RecName: Full=DNA replication licensing factor mcm7-B; AltName: Full=CDC47 homolog B; AltName: Full=CDC47-2p; AltName: Full=Minichromosome maintenance protein 7-B; Short=xMCM7-B
gi|27694840	-	23	3	23-10-12	-				21	3	18-21-12	-				19	3	19-14-18	-				14	3	14-12-10	-				15	3	13-13-15	-				14	3	8-10-14	-				0	Pkm2-prov protein [Xenopus laevis]
gi|32450571	eno1	31	3	31-12-23	-				30	3	30-25-13	-				27	3	25-14-27	-				20	3	20-14-8	-				24	3	17-24-23	-				16	3	5-16-11	-				47.4	Eno1-prov protein
gi|120537910	rfc4	6	3	6-5-6	-				8	3	2-5-8	-				7	3	7-6-5	-				7	3	4-5-7	-				5	3	5-5-4	-				4	3	3-4-4	-				0	RFC2 protein [Xenopus laevis]
gi|147906919	-	8	3	6-6-8	-				7	3	7-6-6	-				7	3	4-7-7	-				6	3	5-3-6	-				4	3	4-3-2	-				5	3	4-4-5	-				0	centrosomal protein 85kDa [Xenopus laevis]
gi|148237794	rps5	8	3	8-4-5	-				7	3	3-4-7	-				7	3	4-5-7	-				5	3	5-4-5	-				5	3	5-4-5	-				5	3	4-4-5	-				0	ribosomal protein S5 [Xenopus laevis]
gi|47938737	hspd1	7	3	7-4-6	-				8	3	8-5-6	-				7	3	3-5-7	-				5	3	5-4-4	-				5	3	5-5-4	-				5	3	3-4-5	-				0	Hspd1 protein [Xenopus laevis]
gi|49670465	copa	38	3	38-13-20	-				22	3	22-12-20	-				22	3	16-18-22	-				25	3	25-20-23	-				20	3	17-16-20	-				20	3	9-16-20	-				0	Copa-prov protein [Xenopus laevis]
gi|111145603	-	19	3	19-10-11	-				17	3	12-10-17	-				14	3	12-13-14	-				13	3	13-10-7	-				12	3	10-12-9	-				9	3	7-9-8	-				0	N-ethylmaleimide sensitive factor [Xenopus laevis]
gi|51703888	dhrs12	12	3	12-4-8	-				9	3	8-7-9	-				12	3	6-12-11	-				8	3	8-6-4	-				7	3	7-7-6	-				8	3	4-6-8	-				0	MGC81751 protein [Xenopus laevis]
gi|14799394	nop56	7	3	4-7-3	-				6	3	2-6-3	-				7	3	7-4-4	-				10	3	2-3-10	-				11	3	2-1-11	-				8	3	2-3-8	-				0	XNop56 protein [Xenopus laevis]
gi|148228229	psma1	4	3	3-4-2	-				4	3	2-3-4	-				4	3	1-1-4	-				2	2	2-2-0	-				4	2	0-4-1	-				3	3	1-3-1	-				0	proteasome (prosome, macropain) subunit, alpha type, 1 [Xenopus laevis]
gi|148237412	MGC84007	5	3	5-3-2	-				3	3	3-2-2	-				3	3	2-3-1	-				3	3	3-3-2	-				4	3	2-3-4	-				3	3	3-1-3	-				0	MGC84007 protein [Xenopus laevis]
gi|233668	psma2	4	3	2-4-3	-				3	3	3-3-1	-				5	3	5-2-2	-				3	3	3-3-2	-				3	3	3-2-3	-				3	2	0-3-1	-				0	proteasome subunit XC3 [Xenopus laevis]
gi|82185585	naa40	5	3	5-3-1	-				3	3	2-3-2	-				3	3	2-3-3	-				3	3	3-3-3	-				4	3	2-4-2	-				3	3	1-3-2	-				0	RecName: Full=N-alpha-acetyltransferase 40; AltName: Full=N-acetyltransferase 11; AltName: Full=NatD catalytic subunit
gi|147902366	ctsc	3	3	2-3-2	-				3	3	2-2-3	-				2	3	2-2-1	-				2	3	1-2-1	-				2	3	1-2-1	-				2	3	1-2-1	-				0	cathepsin C precursor [Xenopus laevis]
gi|148223854	nup58	2	2	2-0-2	-				2	3	2-1-1	-				3	2	0-2-3	-				2	3	2-2-2	-				3	3	3-2-2	-				2	3	1-2-2	-				0	uncharacterized protein LOC734326 [Xenopus laevis]
gi|148227634	ppm1b	3	3	3-1-2	-				2	2	2-2-0	-				2	3	1-1-2	-				2	3	2-1-2	-				2	3	2-2-2	-				3	2	3-0-1	-				0	protein phosphatase, Mg2+/Mn2+ dependent, 1B [Xenopus laevis]
gi|148228338	znf207	2	2	0-2-2	-				2	3	1-2-2	-				3	3	2-1-3	-				3	3	1-1-3	-				2	3	1-1-2	-				2	3	1-2-2	-				0	zinc finger protein 207 [Xenopus laevis]
gi|148236494	mlf2	3	2	3-2-0	-				2	3	1-1-2	-				3	3	2-3-2	-				2	2	2-0-1	-				2	2	2-0-1	-				2	1	0-2-0	-				0	myeloid leukemia factor 2 [Xenopus laevis]
gi|148237346	rbmx	2	3	2-1-1	-				2	2	0-1-2	-				2	3	2-2-2	-				3	3	3-2-3	-				2	3	2-2-2	-				3	2	2-0-3	-				0	RNA binding motif protein, X-linked [Xenopus laevis]
gi|169642445	LOC495286	3	3	3-2-2	-				2	2	2-2-0	-				2	3	2-2-2	-				2	2	0-2-2	-				2	1	0-2-0	-				3	2	0-3-2	-				121.1	LOC495286 protein
gi|27370846	rps20	2	3	2-2-2	-				3	3	2-1-3	-				3	3	2-2-3	-				2	3	2-2-1	-				2	3	2-2-2	-				2	3	2-2-2	-				0	MGC52591 protein [Xenopus laevis]
gi|33416731	asf1ab	3	3	3-2-3	-				2	3	2-2-2	-				2	3	2-1-2	-				2	3	1-2-1	-				2	3	1-2-2	-				3	3	1-1-3	-				0	Asf1a-prov protein [Xenopus laevis]
gi|46249472	chmp1a	3	3	2-1-3	-				3	2	3-0-3	-				2	3	2-1-2	-				2	3	2-2-2	-				2	3	2-2-2	-				2	3	2-2-1	-				0	Chmp1a protein [Xenopus laevis]
gi|50416320	epcam	2	3	1-2-2	-				2	3	2-2-2	-				3	3	2-3-2	-				3	3	3-2-3	-				2	3	2-2-1	-				2	3	2-2-2	-				0	Tacstd1-prov protein [Xenopus laevis]
gi|50603729	eif4e1b	3	3	3-1-2	-				2	3	1-2-1	-				3	2	1-0-3	-				2	3	2-2-2	-				2	3	2-1-2	-				2	3	1-2-2	-				0	Eif4e protein [Xenopus laevis]
gi|54038575	akt1s1	2	3	2-2-1	-				3	3	2-2-3	-				2	2	2-0-2	-				3	3	3-2-2	-				2	3	2-1-1	-				2	3	1-2-2	-				0	LOC495075 protein [Xenopus laevis]
gi|67678150	mtdh	2	1	0-0-2	-				2	1	0-0-2	-				2	1	0-0-2	-				2	3	1-1-2	-				3	3	2-3-2	-				3	2	0-3-1	-				0	LOC446286 protein [Xenopus laevis]
gi|71681286	abracl	3	3	3-2-2	-				2	3	2-2-1	-				2	3	2-2-1	-				2	3	2-1-1	-				3	3	2-2-3	-				2	3	1-2-2	-				0	MGC116503 protein [Xenopus laevis]
gi|32450232	cirbp-b	11	3	9-8-11	-				12	3	12-6-4	-				9	3	9-4-8	-				6	3	6-5-5	-				8	3	7-8-8	-				11	3	5-5-11	-				0	Xcirp2 protein [Xenopus laevis]
gi|56269923	-	7	3	7-4-5	-				7	3	7-6-6	-				8	3	5-3-8	-				4	3	4-3-2	-				7	3	4-7-4	-				5	3	3-4-5	-				0	Nme1 protein [Xenopus laevis]
gi|147901825	ppib	3	2	2-0-3	-				2	1	2-0-0	-				3	2	3-0-3	-				3	3	2-3-1	-				5	3	2-5-5	-				3	2	0-3-2	-				0	uncharacterized protein LOC495270 [Xenopus laevis]
gi|148230601	snrpd3	3	3	3-3-3	-				5	3	3-2-5	-				2	3	2-2-2	-				3	3	2-3-3	-				3	3	2-2-3	-				3	3	2-3-3	-				0	small nuclear ribonucleoprotein Sm D3 [Xenopus laevis]
gi|171847160	LOC779081	19	3	19-13-13	-				15	3	15-13-9	-				16	3	13-16-5	-				20	3	20-12-8	-				9	3	9-8-8	-				13	3	12-13-10	-				150.7	LOC779081 protein
gi|212286108	srrm1	7	1	0-7-0	-				6	1	0-6-0	-				4	1	4-0-0	-				6	2	2-0-6	-				4	2	1-0-4	-				7	2	1-0-7	-				0	serine/arginine repetitive matrix 1 [Xenopus laevis]
gi|51950243	nup153	3	3	3-2-2	-				7	3	6-5-7	-				7	3	3-7-7	-				6	3	6-6-4	-				5	3	5-3-2	-				6	3	3-6-5	-				0	NUP153 protein [Xenopus laevis]
gi|148229793	luc7l3	3	3	2-3-1	-				4	3	1-4-3	-				3	2	2-0-3	-				2	3	1-1-2	-				3	3	1-1-3	-				2	2	0-2-2	-				0	LUC7-like 3 [Xenopus laevis]
gi|148232132	cdca9	3	3	2-3-3	-				4	3	3-4-2	-				3	3	1-3-3	-				3	2	1-0-3	-				2	1	0-0-2	-				2	2	0-2-1	-				0	borealin-2 [Xenopus laevis]
gi|148233314	ubqln1	4	2	4-0-3	-				2	2	2-0-2	-				3	3	3-1-2	-				2	2	2-2-0	-				3	3	3-2-2	-				3	3	2-2-3	-				0	ubiquilin 1 [Xenopus laevis]
gi|148233340	cox5a	3	3	3-2-2	-				4	3	3-1-4	-				3	3	1-1-3	-				3	3	3-2-3	-				2	3	1-2-1	-				2	2	0-2-1	-				0	cytochrome c oxidase subunit Va [Xenopus laevis]
gi|148236543	aurka	4	3	4-2-2	-				2	2	2-0-2	-				3	3	2-2-3	-				3	3	2-3-3	-				3	3	2-3-1	-				2	3	2-2-2	-				0	aurora kinase A-A [Xenopus laevis]
gi|161611764	LOC100127332	3	3	1-3-3	-				3	3	1-3-2	-				3	2	3-0-2	-				4	1	0-4-0	-				2	2	0-2-1	-				2	1	0-2-0	-				27.9	LOC100127332 protein
gi|27694605	psmb1	3	3	3-3-3	-				3	3	3-3-3	-				2	3	2-1-2	-				4	3	2-4-2	-				3	3	1-3-2	-				2	3	1-2-1	-				0	Psmb1-prov protein [Xenopus laevis]
gi|28302311	atp1b3	4	2	4-0-1	-				3	2	1-0-3	-				2	2	0-2-1	-				3	3	3-1-2	-				3	2	0-2-3	-				2	2	1-0-2	-				0	MGC53714 protein [Xenopus laevis]
gi|28386023	kpna2	2	3	1-2-2	-				2	3	2-2-2	-				4	3	2-2-4	-				3	3	2-3-2	-				3	3	2-2-3	-				3	3	1-2-3	-				0	Pen protein [Xenopus laevis]
gi|46576434	-	2	2	1-2-0	-				3	2	2-0-3	-				4	3	2-1-4	-				2	3	1-2-2	-				3	3	1-2-3	-				3	2	0-1-3	-				0	RecName: Full=Ferritin heavy chain, oocyte isoform; AltName: Full=A-ferritin; AltName: Full=GV-HCH; AltName: Full=XeAF
gi|49118872	pabpc4	4	1	4-0-0	-				2	1	0-0-2	-				3	1	0-0-3	-				3	3	3-3-2	-				3	3	3-1-2	-				2	3	2-2-2	-				0	MGC80927 protein [Xenopus laevis]
gi|49257975	smap2	3	2	0-2-3	-				2	3	1-2-1	-				3	3	2-1-3	-				3	3	1-3-3	-				2	3	1-2-1	-				4	3	1-4-2	-				0	MGC81879 protein [Xenopus laevis]
gi|51968292	-	3	3	1-1-3	-				4	3	4-2-3	-				2	3	1-1-2	-				2	3	2-2-1	-				3	3	2-3-2	-				3	3	2-3-1	-				26.4	20S proteasome alpha5 subunit
gi|82100158	prmt1-a	4	3	3-1-4	-				3	2	3-0-1	-				3	2	0-1-3	-				2	2	2-1-0	-				3	3	2-3-1	-				2	3	1-2-2	-				0	RecName: Full=Protein arginine N-methyltransferase 1-A; Short=xPRMT1; AltName: Full=Histone-arginine N-methyltransferase PRMT1-A
gi|189217812	eprs	40	3	40-23-21	-				26	3	21-24-26	-				26	3	22-22-26	-				33	3	33-23-24	-				23	3	21-19-23	-				21	3	20-17-21	-				0	glutamyl-prolyl-tRNA synthetase [Xenopus laevis]
Q3SZR3	ORM1	8	3	7-8-6	-				7	3	6-7-6	-				7	3	7-4-6	-				6	3	5-6-5	-				8	3	4-7-8	-				13	3	13-6-5	-				23.2	SWISS-PROT:Q3SZR3 (Bos taurus) Alpha-1-acid glycoprotein precursor
gi|148233658	rpsa	12	3	12-8-12	-				14	3	14-10-8	-				16	3	10-9-16	-				9	3	9-7-8	-				15	3	9-10-15	-				9	3	9-8-9	-				0	40S ribosomal protein SA [Xenopus laevis]
gi|148222856	cndp2	16	3	16-4-11	-				14	3	14-10-9	-				12	3	7-7-12	-				7	3	7-7-5	-				11	3	11-11-10	-				10	3	7-7-10	-				0	CNDP dipeptidase 2 b [Xenopus laevis]
gi|27694984	map2k1	11	3	11-3-8	-				7	3	7-5-7	-				8	3	3-4-8	-				6	3	2-5-6	-				8	3	5-8-3	-				5	3	3-4-5	-				0	Mek-2 protein [Xenopus laevis]
gi|49117950	anxa3	10	3	10-6-6	-				9	3	9-7-6	-				8	3	4-5-8	-				6	3	5-6-3	-				7	3	5-6-7	-				5	3	2-5-4	-				0	MGC80326 protein [Xenopus laevis]
gi|147902445	gmds	9	3	9-1-6	-				7	3	7-7-2	-				6	3	6-3-4	-				5	2	5-0-1	-				8	3	2-8-3	-				5	2	0-3-5	-				0	MGC82624 protein [Xenopus laevis]
gi|32450493	rps11	9	3	9-4-4	-				7	3	4-3-7	-				8	3	4-5-8	-				6	3	6-5-5	-				5	3	5-4-5	-				5	3	4-5-5	-				0	Rps11 protein [Xenopus laevis]
gi|147899778	fubp3	9	3	9-2-2	-				5	3	3-2-5	-				6	3	4-2-6	-				6	3	6-2-4	-				5	3	5-3-3	-				4	3	4-3-3	-				0	far upstream element (FUSE) binding protein 3 [Xenopus laevis]
gi|147904130	aco2	7	3	4-1-7	-				5	3	5-2-2	-				7	3	3-3-7	-				7	3	7-1-1	-				5	3	5-5-4	-				4	2	0-1-4	-				0	aconitase 2, mitochondrial [Xenopus laevis]
gi|148230881	mad1l1	9	3	9-3-2	-				5	3	2-3-5	-				5	3	2-4-5	-				6	3	6-1-4	-				6	3	6-3-1	-				4	3	1-2-4	-				0	spindle checkpoint protein Xmad1 [Xenopus laevis]
gi|29124613	XELAEV_18009418mg	9	3	9-3-3	-				6	3	5-4-6	-				5	3	5-4-5	-				5	3	4-5-4	-				4	3	2-4-2	-				6	2	0-3-6	-				0	Ppp3ca-prov protein [Xenopus laevis]
gi|147906274	pdia6	5	3	5-3-2	-				3	3	3-3-3	-				4	3	1-3-4	-				6	3	3-4-6	-				7	3	6-7-5	-				5	3	2-5-5	-				0	protein disulfide isomerase family A, member 6 precursor [Xenopus laevis]
gi|148223905	ndufs3	7	3	7-5-4	-				6	3	6-6-6	-				5	3	4-4-5	-				5	3	3-4-5	-				3	3	3-3-3	-				4	3	1-4-3	-				0	NADH dehydrogenase (ubiquinone) Fe-S protein 3, 30kDa (NADH-coenzyme Q reductase) [Xenopus laevis]
gi|148236097	MGC114718	8	3	8-3-3	-				3	3	3-3-3	-				5	3	3-5-5	-				5	3	5-2-2	-				4	3	2-4-2	-				5	3	5-5-3	-				0	uncharacterized protein LOC734453 [Xenopus laevis]
gi|49117812	ndrg3	7	3	7-4-5	-				4	3	4-3-2	-				4	3	3-4-3	-				6	3	6-3-6	-				5	3	5-5-4	-				4	2	0-4-3	-				0	MGC79077 protein [Xenopus laevis]
gi|82183713	copg2	6	3	6-4-4	-				5	3	4-2-5	-				7	3	3-3-7	-				4	3	3-4-2	-				4	3	2-4-3	-				4	2	0-3-4	-				0	RecName: Full=Coatomer subunit gamma-2; AltName: Full=Gamma-2-coat protein; Short=Gamma-2-COP
gi|147904254	sec16a	4	2	3-4-0	-				4	3	3-3-4	-				3	3	3-3-3	-				3	3	3-2-3	-				4	3	4-3-1	-				2	3	1-2-2	-				0	SEC16 homolog A [Xenopus laevis]
gi|148231444	MGC83164	4	3	4-2-1	-				3	3	3-2-3	-				4	3	2-2-4	-				3	3	3-1-1	-				4	3	4-2-2	-				2	3	2-1-2	-				0	uncharacterized protein LOC432051 [Xenopus laevis]
gi|160420153	LOC100126614	3	3	3-2-2	-				4	3	4-2-3	-				3	3	2-2-3	-				4	3	4-2-2	-				4	3	4-2-2	-				2	3	2-2-2	-				0	uncharacterized protein LOC100126614 [Xenopus laevis]
gi|50414748	cbwd2	4	2	4-0-1	-				3	2	0-3-3	-				3	3	1-2-3	-				4	3	4-3-3	-				4	3	2-3-4	-				2	3	1-2-1	-				0	MGC80076 protein [Xenopus laevis]
gi|54035224	taldo1	4	2	4-0-4	-				4	2	3-4-0	-				4	2	2-0-4	-				3	2	3-1-0	-				3	3	3-3-2	-				2	2	0-2-2	-				0	LOC495027 protein [Xenopus laevis]
gi|54311179	lnpep	3	3	1-3-2	-				4	3	3-3-4	-				4	3	1-2-4	-				4	3	3-1-4	-				3	2	2-3-0	-				2	2	0-2-2	-				0	LOC495293 protein [Xenopus laevis]
gi|147902804	lsm4	2	3	2-1-2	-				3	2	2-3-0	-				2	2	0-2-2	-				3	3	2-1-3	-				3	3	1-2-3	-				2	3	1-2-2	-				0	LSM4 homolog, U6 small nuclear RNA associated [Xenopus laevis]
gi|147904499	atp1b3	2	3	2-1-1	-				2	2	2-0-2	-				2	3	1-2-1	-				3	3	3-1-3	-				3	3	3-1-3	-				3	2	0-1-3	-				0	sodium/potassium-transporting ATPase subunit beta-3 [Xenopus laevis]
gi|148227632	cyb5a	3	3	3-2-2	-				2	3	1-2-2	-				2	3	2-2-2	-				2	3	2-2-2	-				3	3	2-3-2	-				3	3	2-3-3	-				0	cytochrome b5 type A (microsomal) [Xenopus laevis]
gi|148230597	atxn2	2	2	0-2-1	-				3	3	2-2-3	-				3	3	3-2-1	-				3	3	3-2-2	-				2	3	2-1-1	-				2	2	0-2-2	-				0	ataxin 2 [Xenopus laevis]
gi|148231664	atp6v1g1	2	3	2-2-1	-				3	2	1-0-3	-				3	1	0-0-3	-				3	1	3-0-0	-				2	3	1-2-2	-				2	2	0-1-2	-				0	ATPase, H+ transporting, lysosomal 13kDa, V1 subunit G1 [Xenopus laevis]
gi|148231855	tubgcp2	3	3	3-2-1	-				2	3	1-2-1	-				3	3	3-2-1	-				3	3	3-2-2	-				2	3	2-2-2	-				2	3	1-1-2	-				0	tubulin, gamma complex associated protein 2 [Xenopus laevis]
gi|28302266	cbx3	3	3	1-2-3	-				3	3	3-3-1	-				3	3	3-1-3	-				2	2	2-0-1	-				2	3	2-1-1	-				2	2	1-2-0	-				0	Cbx3-prov protein [Xenopus laevis]
gi|34785679	dynll1	3	3	3-2-2	-				3	2	2-3-0	-				3	3	2-3-3	-				2	1	0-0-2	-				2	2	0-2-2	-				2	2	1-2-0	-				0	MGC68763 protein [Xenopus laevis]
gi|46250234	trip12	3	3	3-3-3	-				2	2	1-2-0	-				3	3	2-1-3	-				3	3	3-1-1	-				2	2	2-0-2	-				2	3	1-2-1	-				0	MGC83258 protein [Xenopus laevis]
gi|50418209	ist1	3	3	3-1-1	-				3	3	1-3-3	-				2	3	2-2-2	-				2	3	1-2-1	-				3	3	3-2-1	-				2	3	2-1-1	-				0	MGC79118 protein [Xenopus laevis]
gi|213626598	eif4g2	14	3	14-6-6	-				8	3	8-7-6	-				9	3	8-7-9	-				8	3	7-5-8	-				8	3	8-7-6	-				6	3	6-4-6	-				0	Hypothetical protein LOC100127281 [Xenopus laevis]
gi|28280033	hadhb	12	3	12-6-7	-				11	3	8-7-11	-				7	3	5-7-6	-				8	3	8-6-4	-				8	3	4-8-5	-				7	3	5-7-6	-				50.5	Thiolase-prov protein
gi|51593543	LOC446922	13	3	13-7-6	-				7	3	7-5-6	-				7	3	7-7-6	-				8	3	8-6-8	-				10	3	9-7-10	-				8	3	7-7-8	-				50.3	LOC446922 protein
gi|65066	rpa1	15	3	15-6-6	-				9	3	9-7-8	-				8	3	6-6-8	-				9	3	7-7-9	-				9	3	7-9-6	-				6	3	5-5-6	-				0	replication protein A (RPA) [Xenopus laevis]
gi|54311245	sf3a3	11	3	11-6-3	-				7	3	5-7-5	-				9	3	9-5-3	-				6	3	6-2-5	-				7	3	7-3-5	-				6	3	5-1-6	-				0	LOC495359 protein [Xenopus laevis]
gi|35505404	eif3a	22	3	22-10-10	-				13	3	11-9-13	-				12	3	12-7-10	-				12	3	12-11-12	-				12	3	8-12-12	-				11	3	6-9-11	-				0	MGC68848 protein [Xenopus laevis]
gi|4388696	-	29	3	29-8-7	-				17	3	8-11-17	-				18	3	11-9-18	-				15	3	7-13-15	-				15	3	2-15-13	-				14	3	4-8-14	-				201.5	vitellogenin A2 precursor
gi|40352729	uba1	26	2	26-0-17	-				18	3	18-10-16	-				18	3	8-10-18	-				14	3	13-12-14	-				15	2	0-12-15	-				12	3	8-11-12	-				118	Unknown (protein for MGC:68851) [Xenopus laevis]
gi|62944548	ZPY1	20	3	8-20-4	-				20	2	0-20-1	-				9	3	9-3-4	-				13	3	7-10-13	-				16	2	0-16-16	-				15	1	0-15-0	-				107.7	egg envelope glycoprotein
gi|64762	-	9	3	9-5-6	-				13	3	12-7-13	-				14	3	7-5-14	-				8	3	8-6-7	-				9	3	9-8-6	-				9	3	4-7-9	-				0	unnamed protein product [Xenopus laevis]
gi|209969740	eif3c	21	3	21-12-11	-				11	3	9-9-11	-				12	3	10-4-12	-				15	3	15-7-11	-				14	3	10-14-12	-				10	3	5-10-8	-				0	eukaryotic translation initiation factor 3 subunit C [Xenopus laevis]
P02768-1	ALB	5	3	4-4-5	-				7	3	4-7-5	-				6	3	5-5-6	-				5	3	5-5-5	-				6	3	5-4-6	-				10	3	10-6-5	-				69.4	SWISS-PROT:P02768-1 Tax_Id=9606 Gene_Symbol=ALB Isoform 1 of Serum albumin precursor
gi|148226727	dnajc9	4	3	3-4-1	-				4	3	3-2-4	-				7	3	2-2-7	-				4	3	3-2-4	-				3	3	3-2-3	-				4	3	2-4-3	-				0	DnaJ (Hsp40) homolog, subfamily C, member 9 [Xenopus laevis]
P19013	KRT4	4	3	4-3-3	-				4	3	3-3-4	-				4	3	3-4-4	-				4	3	3-4-3	-				7	3	3-7-4	-				3	3	3-3-3	-				63.9	SWISS-PROT:P19013 Tax_Id=9606 Gene_Symbol=KRT4 keratin 4
gi|123959670	eif3e-a	13	3	13-5-6	-				8	3	2-3-8	-				10	3	4-2-10	-				8	3	8-4-7	-				9	3	9-6-2	-				5	3	3-4-5	-				0	Eif3e-a protein [Xenopus laevis]
gi|147906651	uchl3	11	3	11-4-7	-				7	3	7-7-7	-				10	3	4-4-10	-				7	3	7-4-4	-				8	3	4-6-8	-				5	3	3-5-4	-				0	ubiquitin carboxyl-terminal esterase L3 (ubiquitin thiolesterase) [Xenopus laevis]
gi|148227105	atp6v1h	10	3	10-4-5	-				10	3	4-5-10	-				9	3	4-6-9	-				7	3	7-5-6	-				6	3	5-6-5	-				6	3	3-5-6	-				0	ATPase, H+ transporting, lysosomal 50/57kDa, V1 subunit H [Xenopus laevis]
gi|300665860	-	8	3	8-2-8	-				12	3	9-12-2	-				8	3	8-3-8	-				7	3	7-3-2	-				9	3	9-8-9	-				4	2	0-2-4	-				0	unnamed protein product [Xenopus laevis]
P04264	KRT1	40	3	31-40-31	-				34	3	25-34-33	-				36	3	34-33-36	-				43	3	15-43-28	-				66	3	17-25-66	-				30	3	27-21-30	-				66	SWISS-PROT:P04264 Tax_Id=9606 Gene_Symbol=KRT1 Keratin, type II cytoskeletal 1
gi|76779776	atic	19	2	19-0-14	-				16	3	16-11-8	-				17	3	9-8-17	-				11	3	8-11-6	-				14	3	13-12-14	-				9	3	5-7-9	-				0	MGC130953 protein [Xenopus laevis]
gi|146286146	eif2a	10	3	10-8-6	-				8	3	7-6-8	-				7	3	6-5-7	-				8	3	4-3-8	-				5	3	4-5-4	-				5	3	1-4-5	-				64.8	RecName: Full=Eukaryotic translation initiation factor 2A; Short=eIF-2A
gi|49670406	XELAEV_18017255mg	8	3	8-5-4	-				9	3	7-5-9	-				9	3	4-3-9	-				5	3	5-3-4	-				6	3	6-5-4	-				6	3	6-4-6	-				17.2	Unknown (protein for MGC:81816)
gi|28436864	padi2	8	3	8-2-5	-				7	3	5-5-7	-				6	3	6-4-5	-				5	3	5-4-5	-				6	3	6-4-5	-				3	3	1-3-1	-				0	Padi2-prov protein [Xenopus laevis]
gi|148233900	ap1m1	10	3	10-6-5	-				6	3	2-6-4	-				8	3	8-5-6	-				5	3	5-3-5	-				6	3	3-6-6	-				6	3	2-6-5	-				0	adaptor-related protein complex 1, mu 1 subunit [Xenopus laevis]
gi|49114926	-	6	3	5-5-6	-				8	3	7-5-8	-				10	3	6-7-10	-				6	3	6-5-4	-				6	3	6-5-4	-				5	3	3-4-5	-				0	MGC80116 protein [Xenopus laevis]
gi|147899452	nup88	5	3	5-4-3	-				6	3	5-6-3	-				7	3	4-6-7	-				7	3	7-3-3	-				3	3	2-3-3	-				5	3	3-5-4	-				0	nucleoporin 88kDa [Xenopus laevis]
gi|148232696	vta1	5	3	5-2-2	-				4	3	2-2-4	-				4	3	1-2-4	-				3	3	3-1-1	-				2	2	0-1-2	-				4	3	4-3-3	-				0	Vps20-associated 1 homolog [Xenopus laevis]
gi|49117069	isy1	4	3	2-2-4	-				2	2	2-0-2	-				4	3	2-3-4	-				4	3	4-2-1	-				5	3	3-5-2	-				3	2	0-3-2	-				0	MGC80278 protein [Xenopus laevis]
gi|49522258	cox4i2	5	3	5-4-5	-				4	3	4-4-3	-				3	3	3-2-3	-				4	3	3-1-4	-				4	3	4-2-2	-				2	2	0-1-2	-				0	MGC84307 protein [Xenopus laevis]
gi|82245568	pafah1b1	2	2	0-2-1	-				5	3	2-3-5	-				4	3	3-3-4	-				3	3	1-3-2	-				4	3	4-2-2	-				4	2	0-4-3	-				0	RecName: Full=Lissencephaly-1 homolog
gi|147902571	trim28	6	3	6-1-3	-				4	3	2-4-4	-				4	3	3-4-4	-				3	3	2-2-3	-				5	3	3-5-4	-				3	3	1-3-3	-				0	tripartite motif containing 28 [Xenopus laevis]
gi|148232224	LOC495277	6	3	1-4-6	-				4	3	3-4-3	-				4	3	4-1-4	-				3	3	2-3-3	-				3	3	3-2-2	-				5	3	4-5-1	-				27.3	hypothetical protein LOC495277 [Xenopus laevis]
gi|148232754	nup62	5	3	3-1-5	-				4	3	4-3-4	-				3	3	2-3-3	-				6	3	6-2-1	-				4	3	2-4-3	-				3	2	0-3-3	-				0	nuclear pore complex glycoprotein p62 [Xenopus laevis]
gi|213625167	LOC398655	4	3	4-4-4	-				6	3	4-3-6	-				4	3	4-4-4	-				5	3	5-4-4	-				3	3	3-3-2	-				3	3	2-3-2	-				0	Velo1 splice variant 1 [Xenopus laevis]
gi|2895520	ywhaz	5	3	5-2-3	-				3	2	3-3-0	-				3	2	3-3-0	-				4	3	4-4-3	-				6	3	6-4-4	-				4	3	3-3-4	-				27.7	14-3-3 protein zeta
gi|37747787	MGC68615	6	2	6-3-0	-				4	3	4-3-3	-				5	3	3-2-5	-				3	2	3-2-0	-				4	2	0-4-3	-				3	1	0-0-3	-				0	MGC68615 protein [Xenopus laevis]
gi|47937546	sugt1	3	3	2-3-2	-				4	3	2-2-4	-				6	3	3-3-6	-				3	3	2-3-3	-				5	3	5-4-2	-				4	3	1-2-4	-				0	MGC79143 protein [Xenopus laevis]
gi|51950280	eif3g-b	2	3	2-1-2	-				5	3	3-2-5	-				6	2	0-2-6	-				4	3	4-3-4	-				4	3	3-4-3	-				4	3	2-4-3	-				0	MGC83338 protein [Xenopus laevis]
gi|76779912	atp5o	5	3	3-3-5	-				4	3	4-3-3	-				3	3	3-3-2	-				6	3	6-4-3	-				4	3	1-4-2	-				3	2	0-3-1	-				22.9	LOC414601 protein
gi|147900624	pa2g4	12	3	12-9-12	-				18	3	11-18-15	-				16	3	16-9-16	-				10	3	10-8-5	-				13	3	10-13-12	-				20	3	3-6-20	-				0	ErbB3-binding protein 1 [Xenopus laevis]
gi|51950231	usp14	12	3	12-5-4	-				9	3	9-5-6	-				11	3	4-6-11	-				9	3	9-4-8	-				7	3	7-5-5	-				5	3	2-4-5	-				0	MGC81945 protein [Xenopus laevis]
gi|168693465	carm1p1	6	3	6-5-4	-				5	3	5-3-4	-				4	3	2-3-4	-				3	3	3-3-3	-				4	3	3-4-3	-				6	3	3-1-6	-				0	coactivator-associated arginine methyltransferase 1-b [Xenopus laevis]
gi|47939834	csnk2a2	6	3	6-3-3	-				5	3	3-5-3	-				6	3	6-3-6	-				4	3	2-4-3	-				3	3	3-2-3	-				4	3	2-4-3	-				0	MGC83125 protein [Xenopus laevis]
gi|49256046	vdac3	6	3	6-5-3	-				5	3	5-3-5	-				6	3	2-2-6	-				4	3	4-2-2	-				4	3	3-4-3	-				3	2	1-3-0	-				0	MGC81430 protein [Xenopus laevis]
gi|49523190	tpd52	6	3	6-2-2	-				5	3	2-3-5	-				6	3	2-5-6	-				4	3	4-4-3	-				4	3	4-4-4	-				3	3	3-2-3	-				0	MGC81898 protein [Xenopus laevis]
gi|62739294	ap3b1	7	3	7-3-3	-				5	3	2-3-5	-				4	3	2-4-2	-				4	3	4-3-4	-				5	3	2-5-3	-				3	3	1-3-3	-				0	LOC443724 protein [Xenopus laevis]
gi|148886732	nsf	22	3	22-11-12	-				19	3	14-12-19	-				15	3	12-15-13	-				15	3	15-11-9	-				12	3	10-12-11	-				10	3	10-10-10	-				0	N-ethylmaleimide-sensitive factor [Xenopus laevis]
gi|123900457	uba5	7	3	7-3-4	-				4	3	4-3-2	-				8	3	3-8-2	-				5	3	5-3-5	-				5	3	2-5-3	-				5	3	2-4-5	-				0	RecName: Full=Ubiquitin-like modifier-activating enzyme 5; Short=Ubiquitin-activating enzyme 5; AltName: Full=UFM1-activating enzyme; AltName: Full=Ubiquitin-activating enzyme E1 domain-containing protein 1
gi|51968294	-	3	3	1-3-2	-				3	3	1-3-2	-				3	3	2-1-3	-				3	3	1-2-3	-				1	2	1-0-1	-				4	1	0-4-0	-				29.3	20S proteasome alpha6 subunit
gi|124481860	psmd8	11	3	11-6-6	-				7	3	5-5-7	-				8	3	4-3-8	-				5	3	5-5-5	-				6	3	6-4-6	-				6	3	3-6-4	-				0	LOC414721 protein [Xenopus laevis]
gi|56789660	LOC496216	10	3	10-5-6	-				9	3	4-5-9	-				7	3	3-2-7	-				5	3	5-5-4	-				7	3	4-7-5	-				5	3	2-5-3	-				31.7	LOC496216 protein
gi|147902057	clint1	5	3	3-5-3	-				6	3	4-6-3	-				9	3	8-9-9	-				10	3	8-7-10	-				7	3	3-6-7	-				9	3	4-9-7	-				0	clathrin interactor 1 [Xenopus laevis]
gi|122063399	siva1	5	3	5-3-3	-				5	3	2-3-5	-				4	3	3-4-3	-				3	3	3-2-3	-				3	3	2-3-1	-				3	3	3-3-3	-				0	LOC100037065 protein [Xenopus laevis]
gi|147902780	LOC495010	6	3	6-1-2	-				3	3	2-3-3	-				4	3	4-3-2	-				4	2	4-0-4	-				3	2	0-3-1	-				3	1	0-3-0	-				0	uncharacterized protein LOC495010 [Xenopus laevis]
gi|148229789	aldh2	5	3	5-3-5	-				4	3	4-1-4	-				5	3	2-5-4	-				3	3	3-1-2	-				3	3	1-3-1	-				3	2	0-3-2	-				0	aldehyde dehydrogenase 2 family (mitochondrial) [Xenopus laevis]
gi|27735478	eif2b2	5	3	5-2-3	-				3	3	1-2-3	-				5	3	1-4-5	-				4	3	4-2-4	-				3	3	3-3-2	-				3	3	2-2-3	-				0	Eif2b2-prov protein [Xenopus laevis]
gi|51704155	-	4	3	4-3-2	-				5	3	3-3-5	-				5	3	2-3-5	-				3	3	2-2-3	-				3	3	2-1-3	-				3	3	2-2-3	-				36.2	LOC446950 protein
gi|77748267	fkbp3	4	3	4-1-2	-				3	3	3-3-2	-				5	3	1-1-5	-				3	3	3-1-2	-				3	3	2-3-1	-				5	3	1-2-5	-				0	Fkbp3 protein [Xenopus laevis]
gi|148231021	cltc	49	3	49-23-27	-				28	3	27-24-28	-				27	3	24-23-27	-				39	3	39-24-32	-				29	3	29-28-27	-				27	3	21-26-27	-				191.4	clathrin, heavy chain (Hc)
gi|308818147	-	16	3	16-7-9	-				11	3	10-11-5	-				12	3	12-5-7	-				10	3	10-6-5	-				9	3	7-9-9	-				6	3	6-4-6	-				0	uncharacterized protein LOC100505433 [Xenopus laevis]
gi|50414847	eif4enif1	11	3	11-9-10	-				13	3	10-10-13	-				15	3	7-15-11	-				8	3	7-8-7	-				9	3	9-7-7	-				8	3	6-8-6	-				0	Eif4enif1-prov protein [Xenopus laevis]
gi|28422236	-	11	3	11-5-7	-				7	3	5-5-7	-				7	3	4-7-5	-				6	3	6-3-3	-				5	3	3-4-5	-				5	2	2-5-0	-				0	MGC53884 protein [Xenopus laevis]
gi|66912039	msn	6	3	4-2-6	-				7	3	5-7-6	-				11	3	7-4-11	-				4	3	4-3-3	-				7	3	2-5-7	-				6	3	2-5-6	-				0	MGC114910 protein [Xenopus laevis]
gi|147900889	lars	36	3	36-17-14	-				22	3	18-18-22	-				18	3	18-16-17	-				24	3	23-16-24	-				21	3	21-17-17	-				14	3	10-14-14	-				0	leucyl-tRNA synthetase [Xenopus laevis]
gi|2231171	mcm5-a	17	3	17-10-10	-				13	3	11-7-13	-				14	3	12-8-14	-				7	3	7-7-6	-				10	3	8-8-10	-				11	3	5-6-11	-				0	MCM5/CDC46p [Xenopus laevis]
gi|49670417	cndp2	16	3	16-4-10	-				12	3	12-8-9	-				9	3	7-7-9	-				7	3	7-6-4	-				9	3	9-9-9	-				10	3	5-7-10	-				0	Cndp2-prov protein [Xenopus laevis]
gi|28175297	hspa9	9	3	9-3-4	-				11	3	6-5-11	-				7	3	4-3-7	-				7	3	4-6-7	-				5	3	3-4-5	-				6	2	0-3-6	-				72.6	Unknown (protein for MGC:53528)
gi|148231390	clns1a	6	3	6-3-4	-				4	3	2-3-4	-				6	3	3-3-6	-				3	3	2-3-2	-				4	3	4-3-3	-				4	3	3-3-4	-				0	chloride channel, nucleotide-sensitive, 1A [Xenopus laevis]
gi|148234429	xpo7-b	6	3	6-5-4	-				6	3	3-4-6	-				4	3	3-2-4	-				3	3	3-2-2	-				4	3	1-4-3	-				4	2	0-4-3	-				0	exportin-7-B [Xenopus laevis]
P08727	KRT19	4	1	4-0-0	-				4	2	4-0-4	-				5	2	5-0-3	-				4	3	2-4-3	-				7	3	2-4-7	-				3	3	3-2-3	-				44.1	SWISS-PROT:P08727 Tax_Id=9606 Gene_Symbol=KRT19 Keratin, type I cytoskeletal 19
gi|147904178	rbm17	3	3	1-3-1	-				4	3	1-3-4	-				4	3	4-4-3	-				2	2	0-2-1	-				3	3	1-2-3	-				2	2	0-2-1	-				0	MGC84102 protein [Xenopus laevis]
gi|148228553	prkacb	3	3	3-1-2	-				3	3	2-2-3	-				3	3	2-2-3	-				5	3	3-5-4	-				1	2	1-1-0	-				3	3	1-1-3	-				0	protein kinase, cAMP-dependent, catalytic, beta [Xenopus laevis]
gi|148235554	ddx19b	5	3	5-2-1	-				3	3	1-1-3	-				3	3	2-3-2	-				2	3	2-2-1	-				3	3	3-1-1	-				2	2	0-2-2	-				0	DEAD (Asp-Glu-Ala-As) box polypeptide 19B [Xenopus laevis]
gi|213626875	LOC403372	3	3	3-2-3	-				2	1	0-2-0	-				3	3	3-3-3	-				4	3	1-1-4	-				2	3	2-2-2	-				4	3	1-4-3	-				24.2	Embryonic poly(A) binding protein 2
gi|259446661	yars	4	3	4-2-2	-				3	3	2-3-1	-				4	2	4-0-1	-				2	3	1-1-2	-				2	3	1-1-2	-				3	2	0-1-3	-				0	unnamed protein product [Xenopus laevis]
gi|301171214	rnaseh2a	5	2	5-1-0	-				3	2	0-1-3	-				2	2	1-0-2	-				3	3	3-2-3	-				3	3	1-3-3	-				2	1	0-0-2	-				0	ribonuclease H2, subunit A [Xenopus laevis]
gi|38051878	capza1	4	2	4-0-3	-				3	2	3-0-3	-				4	2	0-3-4	-				3	2	3-0-2	-				3	2	3-0-1	-				1	1	1-0-0	-				0	MGC68726 protein [Xenopus laevis]
gi|49903665	MGC83673	3	3	3-2-2	-				4	3	4-3-3	-				4	3	3-3-4	-				2	3	2-1-2	-				2	1	0-2-0	-				3	1	0-3-0	-				0	MGC83673 protein [Xenopus laevis]
gi|50604223	atp6v1d	5	3	5-1-3	-				2	3	2-2-2	-				2	3	1-2-2	-				3	3	2-3-3	-				3	3	2-3-1	-				3	2	0-3-2	-				0	MGC80692 protein [Xenopus laevis]
gi|51593241	LOC446923	4	3	4-2-3	-				3	3	2-2-3	-				4	3	3-2-4	-				3	3	3-2-2	-				2	3	1-2-1	-				2	2	0-2-1	-				24.3	LOC446923 protein
gi|57032534	bcas2	3	3	3-2-2	-				3	3	2-3-1	-				2	3	2-1-2	-				4	3	4-2-2	-				4	3	2-1-4	-				2	3	1-2-2	-				0	LOC496329 protein [Xenopus laevis]
gi|66911796	LOC733265	4	3	4-2-1	-				4	3	1-4-2	-				3	3	2-3-2	-				3	2	0-1-3	-				2	2	0-2-2	-				2	1	0-2-0	-				46.3	LOC733265 protein
gi|7248367	PCNA	5	2	5-0-1	-				2	3	1-2-1	-				2	3	2-2-2	-				3	2	3-2-0	-				3	3	3-3-2	-				3	2	0-3-2	-				0	proliferating cell nuclear antigen subtype2 [Xenopus laevis]
gi|115527875	rbm25	13	3	6-13-6	-				15	3	6-15-7	-				13	3	13-6-6	-				9	3	6-5-9	-				7	3	5-6-7	-				10	3	4-8-10	-				0	RNPC7 protein [Xenopus laevis]
gi|77748189	pgk1	13	3	13-3-7	-				14	3	12-14-3	-				13	3	9-4-13	-				10	3	10-3-3	-				13	3	11-13-12	-				5	2	0-4-5	-				0	Pgk2 protein [Xenopus laevis]
gi|148236035	eif3l	18	3	18-7-7	-				10	3	8-6-10	-				9	3	5-6-9	-				11	3	10-8-11	-				8	3	8-7-8	-				9	3	3-9-8	-				0	eukaryotic translation initiation factor 3 subunit L [Xenopus laevis]
gi|84570116	LOC734179	18	3	18-8-6	-				10	3	10-8-10	-				10	3	8-9-10	-				11	3	11-9-10	-				8	3	8-6-6	-				8	3	6-8-8	-				87.5	LOC734179 protein
gi|148223103	nudc	4	3	3-4-2	-				6	3	5-3-6	-				7	3	2-4-7	-				3	3	3-2-2	-				6	3	4-6-4	-				5	3	5-5-4	-				0	uncharacterized protein LOC494725 [Xenopus laevis]
gi|33585965	XELAEV_18045583mg	6	3	6-1-4	-				6	3	6-3-5	-				7	3	3-3-7	-				4	3	2-4-2	-				5	3	3-3-5	-				3	2	0-3-3	-				0	MGC69119 protein [Xenopus laevis]
gi|51873936	LOC446963	7	3	7-3-3	-				6	3	4-3-6	-				4	3	4-4-4	-				6	3	6-4-4	-				4	3	4-3-3	-				4	3	4-4-3	-				25	LOC446963 protein
gi|82176749	ndrg2	7	3	7-3-3	-				6	3	2-4-6	-				6	3	2-1-6	-				5	3	5-2-3	-				4	3	2-4-4	-				3	3	1-3-3	-				0	RecName: Full=Protein NDRG2
gi|147901916	sdcbp	7	3	7-3-2	-				3	3	3-3-3	-				3	3	3-3-3	-				4	3	4-3-3	-				4	3	4-3-4	-				4	3	4-2-2	-				0	syndecan binding protein (syntenin) [Xenopus laevis]
gi|148222013	cops4	7	3	7-3-4	-				4	3	2-4-3	-				4	3	4-3-2	-				2	3	2-2-2	-				4	3	2-4-3	-				4	3	3-3-4	-				0	COP9 signalosome subunit 4 [Xenopus laevis]
gi|189442677	LOC100174804	7	3	7-2-3	-				4	3	3-3-4	-				4	3	4-4-4	-				4	3	4-3-4	-				3	3	2-3-2	-				3	3	1-3-1	-				135.1	LOC100174804 protein
gi|148225843	-	10	3	10-6-6	-				9	3	6-9-8	-				8	3	7-5-8	-				6	3	5-6-5	-				5	3	4-5-5	-				6	3	5-6-6	-				0	uncharacterized protein LOC379587 [Xenopus laevis]
P12035	KRT3	8	3	5-8-5	-				6	2	0-6-5	-				7	3	7-6-5	-				11	3	3-11-4	-				8	2	0-5-8	-				4	1	4-0-0	-				64.5	SWISS-PROT:P12035 Tax_Id=9606 Gene_Symbol=KRT3 Keratin, type II cytoskeletal 3
gi|47123008	MGC82327	16	3	16-6-11	-				9	3	9-6-7	-				8	3	8-4-6	-				9	3	9-6-9	-				8	3	7-8-8	-				7	3	6-5-7	-				0	MGC82327 protein [Xenopus laevis]
gi|169642006	LOC100158305	10	3	10-2-4	-				7	3	3-5-7	-				6	3	5-5-6	-				6	3	6-6-4	-				6	3	5-6-5	-				3	3	2-2-3	-				89.7	LOC100158305 protein
gi|49118079	MGC82636	7	3	7-2-5	-				7	3	7-5-4	-				8	3	4-5-8	-				7	3	7-3-1	-				7	3	5-7-5	-				2	3	1-2-2	-				0	MGC82636 protein [Xenopus laevis]
gi|50927426	ppp3ca	8	3	8-2-2	-				5	3	4-3-5	-				4	3	4-2-4	-				4	3	2-4-2	-				4	3	1-4-1	-				4	2	0-1-4	-				0	MGC79144 protein [Xenopus laevis]
gi|147904533	cdc37	7	3	7-4-4	-				8	3	8-4-4	-				9	3	4-5-9	-				5	3	5-3-4	-				5	3	3-5-4	-				5	3	3-5-5	-				0	hsp90 co-chaperone Cdc37 [Xenopus laevis]
gi|147905250	MGC68479	5	3	5-2-2	-				3	3	3-3-3	-				5	3	3-2-5	-				3	3	3-2-1	-				6	3	6-2-2	-				4	3	2-3-4	-				0	uncharacterized protein LOC398952 [Xenopus laevis]
gi|49257334	eif3k	6	3	6-3-4	-				3	3	3-2-3	-				5	3	1-1-5	-				5	3	4-1-5	-				4	3	3-4-2	-				3	3	1-3-2	-				0	MGC82783 protein [Xenopus laevis]
gi|50415052	Nup98	6	3	4-4-6	-				5	3	4-5-5	-				5	3	4-5-5	-				3	3	3-3-2	-				4	3	4-2-3	-				3	3	2-2-3	-				65.2	Nup98 protein
gi|229488239	eif3a	27	1	27-0-0	-				17	2	14-0-17	-				14	1	0-0-14	-				14	2	14-11-0	-				14	3	9-14-12	-				12	2	6-0-12	-				0	RecName: Full=Eukaryotic translation initiation factor 3 subunit A; Short=eIF3a; AltName: Full=Eukaryotic translation initiation factor 3 subunit 10; AltName: Full=eIF-3-theta
gi|38014489	Bag6-b	12	3	12-5-6	-				7	3	7-6-7	-				7	3	6-6-7	-				10	3	10-6-5	-				7	3	6-7-3	-				6	3	6-6-5	-				0	MGC68734 protein [Xenopus laevis]
gi|120538240	ap1b1	6	3	6-2-3	-				4	3	3-3-4	-				2	3	2-2-2	-				4	3	4-2-2	-				3	3	1-3-1	-				4	3	1-1-4	-				0	LOC100036849 protein [Xenopus laevis]
gi|189217461	-	5	3	5-1-3	-				4	3	3-2-4	-				5	3	3-4-5	-				3	3	3-2-2	-				4	3	2-4-1	-				2	2	0-2-2	-				0	G-rich RNA sequence binding factor 1 [Xenopus laevis]
gi|27882630	mfap1	5	2	0-5-1	-				5	1	0-5-0	-				4	2	4-0-1	-				3	1	0-0-3	-				2	1	0-0-2	-				4	1	0-0-4	-				0	Mfap1-prov protein [Xenopus laevis]
gi|147899079	abce1	13	3	13-6-7	-				8	3	7-6-8	-				7	3	7-6-7	-				8	3	5-6-8	-				11	3	9-10-11	-				13	3	3-6-13	-				0	ATP-binding cassette, sub-family E (OABP), member 1 [Xenopus laevis]
gi|56540940	LOC496146	11	3	11-6-5	-				7	3	6-6-7	-				5	3	4-5-5	-				6	3	6-5-5	-				6	3	5-6-5	-				5	3	4-5-5	-				0	LOC496146 protein [Xenopus laevis]
gi|32450618	vbp1	5	3	5-2-3	-				3	3	3-3-1	-				3	3	2-1-3	-				3	3	3-2-2	-				4	3	2-3-4	-				2	2	0-1-2	-				0	Vbp1-prov protein [Xenopus laevis]
gi|33638123	nob1	4	3	4-2-2	-				5	3	3-2-5	-				3	3	1-2-3	-				3	2	3-2-0	-				3	3	2-3-2	-				2	3	1-2-2	-				0	nin one binding protein [Xenopus laevis]
gi|50603712	ppp2r1a	5	1	5-0-0	-				3	2	3-0-3	-				3	1	0-0-3	-				4	2	4-0-3	-				3	3	1-3-3	-				2	1	2-0-0	-				0	Ppp2r1a-b protein [Xenopus laevis]
gi|66912074	LOC733260	4	3	1-2-4	-				3	3	2-3-2	-				3	3	2-2-3	-				3	3	1-3-2	-				2	2	0-2-2	-				5	2	0-5-1	-				46.2	LOC733260 protein
gi|52430485	pygl	46	3	46-15-26	-				28	3	28-13-14	-				20	3	15-10-20	-				32	3	32-19-20	-				26	3	19-26-25	-				21	3	12-14-21	-				0	Pygl protein [Xenopus laevis]
gi|60393095	mdh2	8	3	8-3-6	-				7	3	7-7-2	-				5	3	5-4-5	-				4	3	1-4-2	-				6	3	2-6-5	-				4	3	1-4-4	-				0	mitochondrial malate dehydrogenase 2a [Xenopus laevis]
gi|148223683	tuba8	8	3	8-4-6	-				6	3	6-3-2	-				4	3	3-4-2	-				5	3	5-3-3	-				4	3	3-3-4	-				4	3	4-3-3	-				51.1	tubulin, alpha 8
gi|27503223	rbbp7	7	3	7-3-5	-				5	3	4-3-5	-				7	3	4-4-7	-				4	3	4-2-4	-				5	3	5-4-5	-				3	3	1-3-3	-				0	Rbbp7-prov protein [Xenopus laevis]
gi|117167931	dlat	12	3	12-11-11	-				14	3	10-14-8	-				13	3	11-13-12	-				8	3	5-8-7	-				7	3	5-6-7	-				9	3	6-7-9	-				0	LOC398314 protein [Xenopus laevis]
gi|50414585	pfkm	16	3	16-5-6	-				11	3	4-9-11	-				12	3	10-7-12	-				7	3	7-7-7	-				9	3	9-9-7	-				8	3	4-7-8	-				0	MGC79063 protein [Xenopus laevis]
gi|1722855	smc4	14	3	14-10-6	-				7	3	3-6-7	-				8	3	8-5-8	-				8	3	6-6-8	-				7	3	4-6-7	-				5	3	3-5-3	-				0	RecName: Full=Structural maintenance of chromosomes protein 4; Short=SMC protein 4; Short=SMC-4; AltName: Full=Chromosome assembly protein XCAP-C; AltName: Full=Chromosome-associated protein C
gi|33416729	farsb	14	3	14-4-6	-				7	3	6-4-7	-				7	3	5-6-7	-				7	3	7-7-6	-				8	3	4-8-6	-				6	3	2-4-6	-				0	Frsb protein [Xenopus laevis]
gi|47125110	xpo1	14	3	14-4-2	-				8	3	8-6-4	-				8	3	8-5-3	-				8	3	8-5-6	-				6	3	6-3-5	-				5	3	3-4-5	-				0	Xpo1 protein [Xenopus laevis]
gi|28280005	dync1li1	10	3	10-4-7	-				7	3	5-5-7	-				9	3	5-3-9	-				5	3	4-4-5	-				7	3	7-3-2	-				4	3	2-4-3	-				0	Dnclic1-prov protein [Xenopus laevis]
gi|299029	-	9	3	9-3-5	-				8	3	6-1-8	-				9	3	5-3-9	-				5	3	5-3-3	-				6	3	4-6-6	-				5	3	2-4-5	-				43.7	pre-mRNA binding K protein, hnRNP K
gi|148234146	MGC81191	6	3	6-1-2	-				5	3	5-2-2	-				4	3	2-1-4	-				5	3	5-2-3	-				6	3	3-3-6	-				2	3	2-1-2	-				102.8	hypothetical protein LOC431885
gi|27697000	sart1	6	3	1-6-2	-				6	3	1-6-4	-				5	3	5-2-2	-				3	2	2-0-3	-				5	2	0-1-5	-				3	2	0-2-3	-				0	MGC53679 protein [Xenopus laevis]
gi|284447304	-	6	3	6-1-4	-				4	3	3-2-4	-				5	3	2-2-5	-				6	3	6-2-2	-				5	3	5-4-4	-				2	3	1-2-2	-				0	nuclear factor 7, ovary [Xenopus laevis]
gi|116063422	rsrc1	4	2	0-4-1	-				2	2	0-2-2	-				5	2	5-0-2	-				3	2	0-1-3	-				3	2	1-0-3	-				4	2	0-1-4	-				0	Rsrc1 protein [Xenopus laevis]
gi|27735452	rpl19	3	3	2-3-3	-				4	3	3-2-4	-				5	3	2-2-5	-				2	3	2-2-2	-				3	3	2-3-2	-				4	3	2-2-4	-				23.5	Rpl19-prov protein
gi|49119108	atg3	6	3	6-2-3	-				3	3	3-3-3	-				3	3	3-2-3	-				3	3	3-3-2	-				3	3	3-3-2	-				3	3	3-3-2	-				0	Atg3 protein [Xenopus laevis]
gi|49257196	rab2b	4	3	4-2-4	-				5	3	3-5-4	-				4	3	4-3-1	-				3	3	3-3-2	-				2	3	2-2-2	-				3	3	2-3-2	-				0	MGC78967 protein [Xenopus laevis]
gi|82177195	lsm14a-b	3	3	2-1-3	-				5	3	4-1-5	-				4	3	3-4-4	-				3	3	2-3-3	-				2	3	2-1-2	-				4	3	3-1-4	-				0	RecName: Full=Protein LSM14 homolog A-B; AltName: Full=RNA-associated protein 55A-B; Short=RAP55A-B
gi|116063406	MGC154518	1	2	1-0-1	-				1	1	0-0-1	-				2	2	0-2-1	-				1	1	1-0-0	-				1	2	1-1-0	-				1	1	0-1-0	-				0	MGC154518 protein [Xenopus laevis]
gi|117049	mt-co2	2	3	2-1-1	-				1	3	1-1-1	-				1	3	1-1-1	-				1	3	1-1-1	-				1	3	1-1-1	-				1	3	1-1-1	-				0	RecName: Full=Cytochrome c oxidase subunit 2; AltName: Full=Cytochrome c oxidase polypeptide II
gi|120537894	tmf1	2	1	2-0-0	-				1	1	0-0-1	-				1	1	0-0-1	-				1	2	1-0-1	-				1	1	0-1-0	-				1	1	1-0-0	-				0	LOC100036905 protein [Xenopus laevis]
gi|123899826	tollip-a	2	3	2-1-1	-				1	3	1-1-1	-				1	3	1-1-1	-				1	3	1-1-1	-				1	3	1-1-1	-				1	3	1-1-1	-				0	RecName: Full=Toll-interacting protein A
gi|125858696	LOC100037232	1	1	0-1-0	-				1	1	0-0-1	-				2	1	0-0-2	-				1	1	0-1-0	-				1	2	1-0-1	-				1	2	1-0-1	-				39.5	LOC100037232 protein
gi|147902174	upk3a	2	3	2-1-1	-				1	3	1-1-1	-				1	3	1-1-1	-				1	3	1-1-1	-				1	3	1-1-1	-				1	3	1-1-1	-				29.2	uroplakin III
gi|147903851	lsm3	1	1	1-0-0	-				1	2	0-1-1	-				1	1	0-0-1	-				1	1	0-1-0	-				2	3	1-1-2	-				1	1	0-0-1	-				0	LSM3 homolog, U6 small nuclear RNA associated [Xenopus laevis]
gi|147906148	ncln	1	1	1-0-0	-				1	3	1-1-1	-				2	2	0-1-2	-				1	1	0-1-0	-				1	3	1-1-1	-				1	2	0-1-1	-				0	nicalin [Xenopus laevis]
gi|147906218	fam168b	1	3	1-1-1	-				1	2	1-1-0	-				2	3	1-2-1	-				1	3	1-1-1	-				1	3	1-1-1	-				1	2	1-1-0	-				0	hypothetical protein LOC779401 [Xenopus laevis]
gi|147907158	hint1	2	1	0-0-2	-				1	2	1-1-0	-				1	1	0-0-1	-				1	1	1-0-0	-				1	3	1-1-1	-				1	2	0-1-1	-				13.7	MGC85233 protein [Xenopus laevis]
gi|148225703	-	1	2	1-0-1	-				1	1	0-1-0	-				1	1	0-0-1	-				1	3	1-1-1	-				1	3	1-1-1	-				2	2	0-2-1	-				0	lectin, mannose-binding, 1 [Xenopus laevis]
gi|148227610	fntb	1	1	1-0-0	-				2	2	2-1-0	-				1	2	0-1-1	-				1	2	1-0-1	-				1	2	0-1-1	-				1	1	0-0-1	-				0	farnesyltransferase, CAAX box, beta [Xenopus laevis]
gi|148228273	senp3	2	2	2-1-0	-				1	2	0-1-1	-				1	2	0-1-1	-				1	2	1-0-1	-				1	1	1-0-0	-				1	1	0-1-0	-				0	SUMO1/sentrin/SMT3 specific peptidase 3 [Xenopus laevis]
gi|148228730	cdk10	2	1	2-0-0	-				1	1	0-1-0	-				1	1	0-1-0	-				1	3	1-1-1	-				1	3	1-1-1	-				1	3	1-1-1	-				0	cyclin-dependent kinase 10 [Xenopus laevis]
gi|148229663	pfdn5	1	3	1-1-1	-				1	1	1-0-0	-				1	2	1-1-0	-				1	3	1-1-1	-				2	3	2-1-1	-				1	2	0-1-1	-				0	prefoldin subunit 5 [Xenopus laevis]
gi|148232423	ssr4	1	1	1-0-0	-				1	1	0-0-1	-				1	1	0-0-1	-				1	1	1-0-0	-				1	1	0-0-1	-				2	1	0-2-0	-				0	signal sequence receptor, delta precursor [Xenopus laevis]
gi|148232830	fgfr2	1	3	1-1-1	-				2	2	2-1-0	-				1	2	1-1-0	-				1	3	1-1-1	-				1	2	0-1-1	-				1	3	1-1-1	-				0	fibroblast growth factor receptor 2 precursor [Xenopus laevis]
gi|148234257	ssr1	2	1	2-0-0	-				1	1	0-1-0	-				1	1	0-1-0	-				1	1	0-0-1	-				1	1	0-1-0	-				1	1	0-0-1	-				0	signal sequence receptor, alpha (translocon-associated protein alpha) precursor [Xenopus laevis]
gi|148235130	nubp1	1	1	1-0-0	-				1	3	1-1-1	-				2	3	1-2-2	-				1	1	0-1-0	-				1	3	1-1-1	-				1	2	1-0-1	-				0	cytosolic Fe-S cluster assembly factor nubp1-A [Xenopus laevis]
gi|148235537	ewsr1	1	1	0-0-1	-				1	1	0-0-1	-				2	3	1-1-2	-				1	2	1-1-0	-				1	3	1-1-1	-				1	1	0-1-0	-				0	uncharacterized protein LOC734969 [Xenopus laevis]
gi|148237753	gorasp2	2	2	1-0-2	-				1	1	0-1-0	-				1	1	0-0-1	-				1	1	0-0-1	-				1	1	0-1-0	-				1	1	0-0-1	-				0	uncharacterized protein LOC734511 [Xenopus laevis]
gi|148886665	dpcd	1	2	1-1-0	-				1	2	1-1-0	-				1	3	1-1-1	-				1	1	0-0-1	-				2	2	2-0-1	-				1	2	0-1-1	-				0	protein DPCD [Xenopus laevis]
gi|160385807	colgalt1-a	2	1	2-0-0	-				1	1	0-1-0	-				1	1	0-0-1	-				1	1	0-0-1	-				1	3	1-1-1	-				1	1	0-0-1	-				0	RecName: Full=Procollagen galactosyltransferase 1-A; AltName: Full=Glycosyltransferase 25 family member 1-A; AltName: Full=Hydroxylysine galactosyltransferase 1-A; Flags: Precursor
gi|168693451	acp1	2	3	2-1-1	-				1	3	1-1-1	-				1	1	1-0-0	-				1	2	1-1-0	-				1	2	1-1-0	-				1	2	1-0-1	-				0	acid phosphatase 1, soluble isoform b [Xenopus laevis]
gi|189217508	zpr1	1	2	1-0-1	-				1	2	1-0-1	-				2	1	0-0-2	-				1	2	1-0-1	-				1	1	1-0-0	-				1	3	1-1-1	-				0	zinc finger protein 259 [Xenopus laevis]
gi|189217806	caprin2	1	3	1-1-1	-				2	3	1-2-1	-				1	3	1-1-1	-				1	1	1-0-0	-				1	2	1-0-1	-				1	1	1-0-0	-				0	caprin family member 2 [Xenopus laevis]
gi|218563708	baz1b	1	2	1-1-0	-				1	2	1-1-0	-				1	1	0-0-1	-				2	1	0-0-2	-				1	2	1-0-1	-				1	1	0-0-1	-				0	tyrosine-protein kinase BAZ1B [Xenopus laevis]
gi|27371269	ap3s1	2	3	2-1-2	-				1	3	1-1-1	-				1	3	1-1-1	-				1	3	1-1-1	-				1	3	1-1-1	-				1	3	1-1-1	-				0	Ap3s1-prov protein [Xenopus laevis]
gi|284413760	sec61g	1	1	1-0-0	-				1	2	1-0-1	-				1	1	1-0-0	-				2	3	2-1-1	-				1	1	1-0-0	-				1	2	0-1-1	-				0	protein transport protein Sec61 subunit gamma [Xenopus laevis]
gi|291290881	dek	1	2	1-1-0	-				1	1	0-0-1	-				1	1	0-1-0	-				2	1	0-0-2	-				1	2	1-0-1	-				1	1	0-0-1	-				0	DEK oncogene [Xenopus laevis]
gi|49118966	LOC443667	2	2	2-0-1	-				1	3	1-1-1	-				1	3	1-1-1	-				1	3	1-1-1	-				1	2	0-1-1	-				1	1	0-0-1	-				86	LOC443667 protein
gi|50415333	TIMELESS	1	1	0-0-1	-				1	1	0-0-1	-				2	1	0-0-2	-				1	2	1-0-1	-				1	2	1-1-0	-				1	2	1-1-0	-				103.2	TIMELESS protein
gi|51703478	prpf4	1	3	1-1-1	-				1	1	0-0-1	-				2	3	2-1-1	-				1	1	0-0-1	-				1	1	0-0-1	-				1	2	0-1-1	-				0	MGC81780 protein [Xenopus laevis]
gi|54035258	ttc39b	1	3	1-1-1	-				1	1	0-1-0	-				2	1	0-0-2	-				1	1	0-0-1	-				1	2	0-1-1	-				1	1	0-1-0	-				0	LOC494994 protein [Xenopus laevis]
gi|64682	-	2	3	2-1-1	-				1	1	0-1-0	-				1	3	1-1-1	-				1	1	0-0-1	-				1	1	0-1-0	-				1	1	0-1-0	-				0	EP-cadherin [Xenopus laevis]
gi|67678239	ube2l3	2	2	2-0-1	-				1	3	1-1-1	-				1	2	0-1-1	-				1	2	0-1-1	-				1	2	1-0-1	-				1	1	0-0-1	-				0	LOC446231 protein [Xenopus laevis]
gi|77748238	snupn	2	3	2-1-1	-				1	2	1-0-1	-				1	3	1-1-1	-				1	2	1-1-0	-				1	3	1-1-1	-				1	2	0-1-1	-				0	MGC53674 protein [Xenopus laevis]
gi|77748282	hnrnpa0	1	1	1-0-0	-				2	2	1-0-2	-				1	1	0-0-1	-				1	1	0-0-1	-				1	3	1-1-1	-				1	2	0-1-1	-				0	LOC398455 protein [Xenopus laevis]
REFSEQ:XP_932229	-	2	2	0-1-2	-				1	2	0-1-1	-				1	3	1-1-1	-				1	2	0-1-1	-				1	2	0-1-1	-				1	2	1-0-1	-				36.4	Tax_Id=9606 Gene_Symbol=KRT126P similar to Keratin, type II cytoskeletal 2 oral
P02538	KRT6A	17	2	0-17-12	-				15	2	11-15-0	-				17	2	0-14-17	-				18	2	0-18-10	-				30	2	0-10-30	-				9	2	9-7-0	-				60	SWISS-PROT:P02538 Tax_Id=9606 Gene_Symbol=KRT6A Keratin, type II cytoskeletal 6A
gi|49523385	cand1	24	3	24-8-13	-				13	3	13-11-12	-				12	3	10-10-12	-				15	3	15-10-10	-				11	3	11-11-9	-				11	3	9-11-10	-				0	MGC83065 protein [Xenopus laevis]
gi|48734658	LOC443576	20	3	20-5-13	-				16	2	16-12-0	-				18	3	10-9-18	-				11	3	8-11-6	-				13	3	13-13-13	-				9	3	5-7-9	-				64.3	LOC443576 protein
gi|147906701	eif2b4	7	3	7-5-4	-				5	3	3-4-5	-				6	3	5-4-6	-				4	3	4-4-3	-				4	3	3-4-4	-				3	3	3-3-3	-				0	eukaryotic translation initiation factor 2B, subunit 4 delta, 67kDa [Xenopus laevis]
gi|82182343	zc3h15	7	3	7-2-2	-				5	3	3-2-5	-				6	3	4-2-6	-				4	3	4-3-3	-				4	3	3-4-2	-				3	3	3-2-2	-				0	RecName: Full=Zinc finger CCCH domain-containing protein 15; AltName: Full=DRG family-regulatory protein 1
gi|54311187	pa2g4	14	3	14-8-11	-				20	3	10-20-15	-				17	3	17-8-16	-				10	3	10-8-6	-				12	3	11-12-12	-				22	3	2-6-22	-				43.5	Pa2g4 protein
gi|148228066	xrcc6	5	3	5-4-5	-				8	3	4-3-8	-				7	3	4-5-7	-				4	3	3-4-3	-				5	3	5-3-5	-				4	3	2-4-3	-				0	X-ray repair complementing defective repair in Chinese hamster cells 6 [Xenopus laevis]
gi|49258066	cops5	6	3	6-3-3	-				5	3	5-2-4	-				9	3	1-4-9	-				4	3	4-3-4	-				5	3	5-4-2	-				4	3	2-4-4	-				0	MGC84682 protein [Xenopus laevis]
gi|67678144	VgRBP60	9	3	9-3-3	-				4	3	4-4-4	-				5	3	5-3-3	-				5	3	5-3-4	-				6	3	6-6-5	-				4	3	2-4-3	-				51.8	VgRBP60 protein
gi|2896107	ddx4	6	3	6-3-4	-				3	3	2-3-2	-				4	3	2-3-4	-				3	3	3-3-3	-				3	3	3-2-3	-				3	3	2-2-3	-				0	DEAD box protein [Xenopus laevis]
gi|300586285	tpi1	6	3	6-3-4	-				8	3	7-8-5	-				8	3	8-3-4	-				4	3	4-2-3	-				7	3	4-7-6	-				4	3	1-3-4	-				0	unnamed protein product [Xenopus laevis]
gi|148228012	ssb	13	3	13-7-6	-				6	3	6-5-6	-				7	3	7-5-7	-				6	3	6-6-6	-				7	3	7-7-7	-				6	3	3-6-6	-				0	lupus La protein homolog B [Xenopus laevis]
gi|147898636	smc2	16	3	16-8-7	-				8	3	2-8-7	-				7	3	3-7-6	-				10	3	10-10-10	-				8	3	8-7-8	-				8	3	3-8-1	-				0	structural maintenance of chromosomes protein 2 [Xenopus laevis]
gi|148236557	g3bp2	14	3	14-5-5	-				9	3	4-5-9	-				12	3	4-8-12	-				8	3	8-6-7	-				8	3	6-8-5	-				6	3	2-4-6	-				0	GTPase activating protein (SH3 domain) binding protein 2 [Xenopus laevis]
gi|148227920	cct7	23	3	23-7-11	-				10	2	9-10-0	-				10	2	8-0-10	-				12	3	11-12-10	-				14	3	11-14-13	-				12	3	11-7-12	-				59.2	chaperonin containing TCP1, subunit 7 (eta)
gi|148224152	prmt5	9	2	9-0-3	-				5	3	4-3-5	-				4	2	0-3-4	-				5	3	5-4-3	-				5	3	2-5-2	-				3	2	0-3-3	-				0	methyltransferase Hsl7 [Xenopus laevis]
gi|28422437	pon2	9	3	9-3-3	-				4	3	4-4-2	-				5	3	3-4-5	-				5	3	3-5-3	-				4	3	1-3-4	-				4	3	3-4-2	-				0	Pon1-prov protein [Xenopus laevis]
gi|148231492	tbcb	5	3	5-2-3	-				5	3	3-5-5	-				9	3	3-5-9	-				5	3	4-2-5	-				7	3	7-3-5	-				4	3	2-4-4	-				0	tubulin folding cofactor B [Xenopus laevis]
gi|148223685	copb2	21	3	21-10-11	-				11	3	11-7-6	-				12	3	6-7-12	-				10	3	10-9-9	-				10	3	10-10-5	-				8	3	7-8-8	-				0	coatomer protein complex, subunit beta 2 (beta prime) [Xenopus laevis]
gi|11992258	dync1li1	9	3	9-3-6	-				7	3	6-5-7	-				9	3	5-3-9	-				4	3	3-4-4	-				6	3	6-4-2	-				5	2	0-5-3	-				0	cytoplasmic dynein light-intermediate chain 1 [Xenopus laevis]
gi|148222806	top2a	10	3	10-7-5	-				4	2	0-4-3	-				7	3	7-3-4	-				8	3	8-6-7	-				6	3	6-4-5	-				5	3	2-4-5	-				0	topoisomerase (DNA) II alpha 170kDa [Xenopus laevis]
gi|27503177	kif11	10	3	10-4-4	-				7	3	2-5-7	-				8	3	5-3-8	-				6	3	5-5-6	-				5	3	1-4-5	-				4	3	3-4-2	-				0	LOC379112 protein [Xenopus laevis]
gi|46329541	ythdf2	7	3	6-7-5	-				8	3	5-5-8	-				10	3	6-10-7	-				6	3	6-2-4	-				4	3	3-4-1	-				5	3	3-5-3	-				0	MGC83235 protein [Xenopus laevis]
gi|148232447	MGC83501	7	2	5-0-7	-				7	3	7-5-6	-				6	2	5-0-6	-				3	2	3-3-0	-				5	2	0-5-5	-				4	2	3-0-4	-				22.3	hypothetical protein LOC432262
gi|111185520	smarcc1	6	3	6-3-1	-				3	3	3-3-1	-				4	3	2-4-3	-				5	3	5-3-5	-				4	3	4-4-2	-				2	2	0-2-1	-				0	Smarcc1 protein [Xenopus laevis]
gi|147900376	tprg1	5	3	5-1-2	-				4	3	1-2-4	-				6	3	1-4-6	-				4	3	4-2-2	-				3	3	2-3-2	-				2	3	1-2-2	-				0	tumor protein p63 regulated 1 [Xenopus laevis]
gi|147903018	upf2	7	3	7-2-1	-				4	3	2-1-4	-				4	3	1-2-4	-				4	3	3-3-4	-				2	3	2-2-2	-				3	3	2-3-3	-				0	UPF2 regulator of nonsense transcripts homolog [Xenopus laevis]
gi|148227956	wars	4	3	4-1-3	-				5	2	3-0-5	-				2	1	2-0-0	-				3	1	3-0-0	-				6	3	6-4-2	-				4	2	1-0-4	-				0	tryptophanyl-tRNA synthetase [Xenopus laevis]
gi|50417426	gars	4	3	4-1-2	-				5	3	3-4-5	-				6	3	2-2-6	-				2	3	2-1-2	-				4	3	2-4-4	-				3	2	0-1-3	-				0	Gars-prov protein [Xenopus laevis]
gi|51704025	ythdf3	3	3	3-2-2	-				4	3	4-3-3	-				6	3	2-5-6	-				5	3	5-2-4	-				3	3	3-2-2	-				3	3	3-3-2	-				0	MGC81605 protein [Xenopus laevis]
gi|148232604	ube2n	3	3	3-2-2	-				4	3	1-2-4	-				3	3	2-2-3	-				2	3	1-2-1	-				2	3	2-1-2	-				2	3	1-2-2	-				17.1	ubiquitin-conjugating enzyme E2N
gi|27370982	hnrnpc	2	3	2-1-1	-				2	3	2-2-2	-				3	3	1-3-2	-				3	3	3-2-2	-				4	3	4-2-1	-				2	3	1-1-2	-				0	Hnrpc-prov protein [Xenopus laevis]
gi|27924275	myo5a	4	3	4-2-1	-				3	2	0-1-3	-				3	3	3-1-2	-				2	3	2-2-1	-				2	3	2-1-1	-				2	3	1-1-2	-				68.2	Myo5a-prov protein
gi|311821810	pgam1	4	3	4-2-3	-				3	3	3-3-2	-				2	3	2-2-2	-				2	3	2-2-1	-				3	3	1-3-2	-				2	3	1-1-2	-				0	unnamed protein product [Xenopus laevis]
gi|50414931	pola2	4	3	4-2-2	-				2	3	1-1-2	-				3	3	2-2-3	-				3	3	1-3-2	-				2	3	1-2-1	-				2	3	2-2-2	-				0	MGC80532 protein [Xenopus laevis]
gi|57032988	hpca-prov	2	2	0-2-2	-				2	3	2-2-2	-				4	3	2-2-4	-				3	3	1-2-3	-				2	3	1-1-2	-				3	2	0-2-3	-				21.4	Hpca-prov protein
gi|57033036	sgta	3	3	3-1-2	-				2	2	1-0-2	-				2	2	1-0-2	-				3	3	3-2-3	-				4	3	3-4-1	-				2	3	1-2-2	-				0	LOC496358 protein [Xenopus laevis]
gi|64680	eno1	31	2	31-0-23	-				30	1	30-0-0	-				26	2	24-0-26	-				19	1	19-0-0	-				23	2	16-23-0	-				10	1	0-0-10	-				47.5	unnamed protein product
gi|54673682	tnpo1	9	3	9-3-3	-				5	3	3-5-4	-				5	3	5-4-4	-				8	3	8-4-7	-				6	3	6-5-2	-				4	3	2-4-3	-				0	LOC495494 protein [Xenopus laevis]
gi|148226228	rpl28	5	3	5-1-2	-				6	3	2-1-6	-				7	3	2-3-7	-				5	3	5-1-4	-				4	3	4-2-3	-				2	3	1-1-2	-				0	ribosomal protein L28 [Xenopus laevis]
P50446	Krt6a	8	3	8-7-5	-				6	3	4-6-5	-				8	3	7-7-8	-				9	3	4-9-5	-				14	2	0-5-14	-				5	2	5-0-5	-				59.3	SWISS-PROT:P50446 Tax_Id=10090 Gene_Symbol=Krt6a Keratin, type II cytoskeletal 6A
gi|32450365	txndc9	7	3	7-2-4	-				3	3	3-3-3	-				8	3	5-3-8	-				6	3	6-6-4	-				6	3	6-3-4	-				4	3	2-4-4	-				0	Apacd-prov protein [Xenopus laevis]
gi|155369239	vtgb1	26	3	26-10-10	-				11	3	9-6-11	-				11	3	8-11-11	-				16	3	5-14-16	-				13	3	2-13-11	-				14	3	2-14-5	-				0	vitellogenin B1 [Xenopus laevis]
ENSEMBL:ENSP00000377550	-	6	3	6-5-4	-				5	3	4-5-4	-				5	3	5-5-4	-				9	3	3-9-5	-				9	3	2-9-5	-				5	3	4-5-3	-				45.8	Tax_Id=9606 Gene_Symbol=KRT13 46 kDa protein
gi|148237916	lpp	7	3	7-6-5	-				6	3	6-3-6	-				11	3	2-4-11	-				5	3	5-3-5	-				6	3	6-4-6	-				4	2	0-3-4	-				0	LIM domain containing preferred translocation partner in lipoma [Xenopus laevis]
gi|148228134	gstk1	3	3	3-3-3	-				6	3	1-5-6	-				6	3	3-3-6	-				4	3	4-3-3	-				3	2	0-3-2	-				4	3	3-2-4	-				0	glutathione S-transferase kappa 1 [Xenopus laevis]
gi|148235293	cpne1	7	2	7-0-2	-				5	3	5-3-1	-				3	3	3-2-3	-				3	2	2-3-0	-				4	3	1-2-4	-				4	3	1-3-4	-				0	copine I [Xenopus laevis]
gi|71679814	sept9	7	3	7-1-3	-				3	3	3-2-2	-				4	3	3-1-4	-				3	3	3-2-3	-				5	3	5-4-2	-				4	2	0-4-3	-				0	MGC115227 protein [Xenopus laevis]
gi|1170158	-	2	3	2-2-1	-				1	2	1-1-0	-				2	3	1-2-2	-				3	3	2-2-3	-				3	2	0-3-2	-				2	2	2-0-2	-				14	Histone H2A type 2
gi|125948123	ndufa13	3	3	3-1-1	-				2	3	2-1-2	-				3	3	2-3-2	-				2	3	2-2-1	-				1	2	1-0-1	-				2	2	0-2-1	-				0	mitochondrial NADH dehydrogenase ubiquinone 1 alpha subcomplex 13 [Xenopus laevis]
gi|147904018	LOC494703	2	3	2-1-2	-				2	3	1-1-2	-				2	2	2-0-1	-				3	3	3-1-1	-				3	3	3-1-1	-				1	2	0-1-1	-				0	uncharacterized protein LOC494703 [Xenopus laevis]
gi|148227030	MGC132180	3	3	1-3-2	-				2	3	2-2-2	-				2	3	2-2-2	-				2	3	2-2-1	-				3	3	2-3-2	-				1	3	1-1-1	-				0	uncharacterized protein LOC734876 [Xenopus laevis]
gi|148236942	mcts1	3	3	3-1-2	-				1	3	1-1-1	-				3	3	3-1-2	-				2	2	1-0-2	-				2	3	2-1-2	-				2	3	2-1-2	-				0	malignant T cell-amplified sequence 1-A [Xenopus laevis]
gi|2055299	-	2	2	0-2-2	-				2	2	2-0-1	-				3	3	2-3-1	-				3	3	1-1-3	-				1	3	1-1-1	-				2	2	1-2-0	-				24.6	proteasome subunit Y
gi|27371271	sf3a2	3	3	3-2-1	-				2	2	0-1-2	-				3	3	3-1-2	-				2	1	0-0-2	-				2	2	2-1-0	-				1	1	0-0-1	-				0	Sf3a2-prov protein [Xenopus laevis]
gi|49119183	psmb2	2	3	1-1-2	-				3	3	1-1-3	-				2	3	2-1-2	-				3	2	0-3-1	-				1	1	0-1-0	-				2	2	0-2-1	-				0	MGC80364 protein [Xenopus laevis]
gi|50415396	-	2	3	1-1-2	-				2	3	1-1-2	-				3	2	1-0-3	-				1	3	1-1-1	-				3	3	3-1-1	-				2	2	0-1-2	-				56	Unknown (protein for MGC:82916)
gi|77748173	LOC733402	3	1	0-3-0	-				2	1	0-2-0	-				1	2	1-1-0	-				3	2	0-1-3	-				2	1	0-0-2	-				2	3	1-1-2	-				43.9	LOC733402 protein
gi|28838521	-	10	3	10-3-1	-				3	3	1-2-3	-				5	3	3-2-5	-				5	3	4-4-5	-				6	3	6-2-4	-				6	3	6-4-1	-				0	MGC53795 protein [Xenopus laevis]
gi|32484222	gstm1	19	3	19-5-12	-				12	3	12-7-4	-				10	3	10-5-8	-				8	3	7-8-5	-				11	3	7-11-10	-				7	3	3-4-7	-				0	Gstm2-prov protein [Xenopus laevis]
gi|27882469	hnrnpk	10	3	10-4-8	-				11	3	8-6-11	-				11	3	7-6-11	-				5	3	5-5-4	-				11	3	6-8-11	-				6	3	3-6-6	-				0	Hnrpk protein [Xenopus laevis]
gi|148235765	aven	4	2	4-4-0	-				5	3	1-4-5	-				7	3	3-1-7	-				5	3	4-1-5	-				4	3	4-1-3	-				2	1	0-0-2	-				0	apoptosis, caspase activation inhibitor [Xenopus laevis]
gi|148225037	pkm	24	3	24-8-12	-				16	3	15-16-11	-				18	3	16-10-18	-				11	3	11-9-8	-				13	3	11-11-13	-				10	3	5-7-10	-				57.5	pyruvate kinase muscle isozyme
gi|152012986	LOC100125671	25	3	25-12-8	-				14	3	12-14-8	-				16	3	13-16-8	-				17	3	13-9-17	-				11	3	10-9-11	-				9	3	6-9-9	-				119	LOC100125671 protein
gi|148235829	MGC68756	14	3	14-4-7	-				7	3	6-2-7	-				7	3	2-6-7	-				7	3	3-3-7	-				7	3	3-5-7	-				5	3	3-4-5	-				0	uncharacterized protein LOC398772 [Xenopus laevis]
gi|148231173	ipo9	9	3	9-3-7	-				4	3	3-4-3	-				5	3	2-1-5	-				7	3	7-5-7	-				8	3	5-8-6	-				5	3	1-5-4	-				0	importin 9 [Xenopus laevis]
gi|27735468	nsfl1c	8	3	8-4-6	-				8	3	4-4-8	-				8	3	6-3-8	-				4	3	4-3-3	-				6	3	5-6-4	-				4	3	4-4-4	-				0	Nsfl1c protein [Xenopus laevis]
gi|148234775	mras	4	3	4-2-2	-				2	3	2-1-1	-				2	3	2-2-1	-				4	3	3-4-3	-				3	3	1-3-3	-				4	3	4-3-3	-				23.4	hypothetical protein LOC379507
gi|148886744	nqo1	3	2	3-0-1	-				4	3	3-4-3	-				4	3	1-3-4	-				2	3	1-2-1	-				4	2	0-2-4	-				2	2	0-1-2	-				0	NAD(P)H dehydrogenase, quinone 1 [Xenopus laevis]
gi|27503887	shmt1	4	3	4-1-2	-				4	3	3-4-1	-				3	3	3-2-3	-				1	2	1-1-0	-				4	3	3-2-4	-				3	2	0-1-3	-				0	Shmt1 protein [Xenopus laevis]
gi|51873776	uqcrb	4	3	4-2-3	-				4	3	4-4-3	-				4	3	4-4-2	-				2	3	2-2-1	-				2	3	1-1-2	-				3	3	3-2-1	-				0	MGC85256 protein [Xenopus laevis]
gi|27694719	ap2b1	12	3	12-3-5	-				7	3	6-5-7	-				7	3	4-4-7	-				5	3	5-4-4	-				4	3	4-4-2	-				8	2	0-3-8	-				0	Ap2b1-prov protein [Xenopus laevis]
P48668	KRT6C	17	3	16-17-12	-				14	3	10-14-11	-				16	3	15-14-16	-				18	2	0-18-10	-				31	2	0-10-31	-				9	2	9-0-8	-				60	SWISS-PROT:P48668 Tax_Id=9606 Gene_Symbol=KRT6C Keratin, type II cytoskeletal 6C
gi|80479481	ipo7	15	3	15-5-5	-				7	3	5-5-7	-				7	3	5-5-7	-				8	3	8-6-7	-				7	3	7-5-4	-				6	3	6-5-6	-				0	MGC52556 protein [Xenopus laevis]
gi|148227271	nup107	13	3	13-2-5	-				8	3	5-4-8	-				7	3	6-6-7	-				6	3	6-3-3	-				7	3	4-4-7	-				4	3	4-4-3	-				0	nucleoporin 107kDa [Xenopus laevis]
gi|148224882	ptbp1	9	3	9-4-2	-				4	3	4-3-4	-				5	3	5-2-2	-				5	3	5-2-3	-				4	3	4-4-4	-				3	3	3-3-3	-				0	polypyrimidine tract binding protein 1 [Xenopus laevis]
gi|148230575	ndufa9	8	3	8-5-4	-				4	3	4-3-3	-				5	3	5-5-3	-				6	3	6-2-5	-				4	3	4-2-3	-				3	3	3-1-3	-				0	NADH dehydrogenase (ubiquinone) 1 alpha subcomplex, 9, 39kDa [Xenopus laevis]
gi|52078351	napb	7	3	7-1-2	-				4	3	3-3-4	-				7	2	4-0-7	-				5	3	5-1-2	-				3	3	2-3-3	-				4	3	3-1-4	-				0	Napb protein [Xenopus laevis]
Q3MHN5	GC	5	3	5-4-3	-				4	3	4-4-4	-				5	3	4-4-5	-				4	3	3-4-3	-				3	3	2-3-1	-				9	3	9-3-2	-				53.3	SWISS-PROT:Q3MHN5 (Bos taurus) Vitamin D-binding protein precursor
gi|147898578	nrbp1	2	3	2-2-2	-				4	3	2-2-4	-				3	3	2-3-2	-				2	3	1-1-2	-				2	3	2-2-1	-				2	3	2-2-2	-				0	nuclear receptor binding protein 1 [Xenopus laevis]
gi|147904184	tstd1	2	3	1-2-1	-				2	3	1-1-2	-				2	3	1-1-2	-				3	3	3-1-1	-				4	3	4-2-1	-				2	3	2-1-1	-				0	uncharacterized protein LOC100049124 [Xenopus laevis]
gi|148226330	tnpo3	4	3	4-2-1	-				2	3	2-1-2	-				2	3	2-2-1	-				2	3	2-1-2	-				2	3	1-1-2	-				3	3	1-2-3	-				0	transportin 3 [Xenopus laevis]
gi|2102720	ncaph	3	3	3-2-3	-				3	2	2-3-0	-				3	2	3-2-0	-				3	2	0-3-3	-				2	3	1-2-1	-				1	2	1-1-0	-				0	13S condensin XCAP-H subunit [Xenopus laevis]
gi|27924219	tes	3	3	3-1-2	-				1	3	1-1-1	-				3	2	0-1-3	-				3	3	2-3-1	-				3	3	3-2-2	-				2	3	1-1-2	-				0	Tes-prov protein [Xenopus laevis]
gi|37747686	rab10	4	3	4-2-2	-				2	3	1-2-2	-				2	3	1-2-2	-				3	3	3-2-2	-				2	3	2-1-2	-				2	3	1-2-1	-				0	MGC68629 protein [Xenopus laevis]
gi|47939698	slc25a4	3	3	3-1-2	-				2	3	2-2-1	-				2	3	2-1-1	-				4	3	4-1-2	-				2	3	2-1-1	-				2	2	1-0-2	-				33.1	MGC79005 protein
gi|51703500	sar1a	4	3	4-2-2	-				2	2	2-0-1	-				2	3	1-2-2	-				2	3	1-2-1	-				3	3	2-2-3	-				2	2	0-2-2	-				0	MGC82076 protein [Xenopus laevis]
gi|54647585	mlf2	1	2	0-1-1	-				2	3	2-1-2	-				3	3	3-3-2	-				3	3	3-1-2	-				3	3	3-1-3	-				3	3	1-2-3	-				0	LOC495425 protein [Xenopus laevis]
gi|54673723	LOC100101274	2	3	2-1-2	-				3	3	3-1-3	-				2	3	1-2-2	-				2	3	2-2-2	-				2	3	1-2-2	-				4	3	1-4-2	-				35.3	Unknown (protein for MGC:97896)
gi|82183867	get4-b	4	1	4-0-0	-				3	1	0-0-3	-				2	3	1-1-2	-				2	1	2-0-0	-				2	2	1-2-0	-				2	3	2-1-1	-				0	RecName: Full=Golgi to ER traffic protein 4 homolog B
gi|116063410	nup43	1	3	1-1-1	-				2	3	1-1-2	-				2	3	2-1-1	-				2	2	1-2-0	-				1	2	1-0-1	-				2	2	0-1-2	-				0	MGC154553 protein [Xenopus laevis]
gi|126631298	LOC495502	2	3	1-2-1	-				2	1	0-0-2	-				2	2	0-2-1	-				1	3	1-1-1	-				2	3	1-2-1	-				1	1	0-1-0	-				31.6	LOC495502 protein
gi|136655	ubtf-a	2	2	2-1-0	-				2	2	1-0-2	-				2	2	2-2-0	-				1	1	0-0-1	-				1	1	0-1-0	-				2	2	1-2-0	-				0	RecName: Full=Nucleolar transcription factor 1-A; AltName: Full=Upstream-binding factor 1-A; Short=UBF-1-A; Short=xUBF-1
gi|146327763	LOC100049766	2	2	2-1-0	-				2	3	1-2-2	-				2	2	1-0-2	-				1	2	1-0-1	-				2	1	0-2-0	-				1	1	0-1-0	-				53.6	LOC100049766 protein
gi|147901131	psme1	1	2	1-0-1	-				2	2	0-2-1	-				2	1	0-0-2	-				1	2	0-1-1	-				2	2	1-2-0	-				2	1	0-0-2	-				0	MGC80754 protein [Xenopus laevis]
gi|147901361	psme2	2	3	2-1-1	-				2	2	1-0-2	-				2	2	1-0-2	-				1	1	0-1-0	-				2	2	0-1-2	-				1	1	0-0-1	-				0	proteasome (prosome, macropain) activator subunit 2 (PA28 beta) [Xenopus laevis]
gi|147901693	rab3a	2	3	2-1-1	-				1	3	1-1-1	-				1	3	1-1-1	-				2	3	2-2-1	-				2	3	2-1-1	-				2	2	1-2-0	-				0	RAB3A, member RAS oncogene family [Xenopus laevis]
gi|147902920	hypk	2	3	2-1-1	-				1	3	1-1-1	-				2	2	1-0-2	-				1	3	1-1-1	-				2	3	2-1-1	-				2	3	1-1-2	-				0	chromosome 15 open reading frame 63 [Xenopus laevis]
gi|147903435	depdc7	2	2	2-0-1	-				2	2	0-1-2	-				2	3	2-1-2	-				2	2	2-0-1	-				1	1	1-0-0	-				1	1	1-0-0	-				0	DEP domain-containing protein 7 [Xenopus laevis]
gi|147905073	gemin8	2	3	2-1-1	-				2	3	1-2-1	-				2	3	2-1-2	-				2	2	2-0-2	-				1	3	1-1-1	-				1	2	1-0-1	-				0	gem (nuclear organelle) associated protein 8 [Xenopus laevis]
gi|147905442	igbp1	2	2	0-2-1	-				2	2	1-0-2	-				2	3	1-2-2	-				1	2	1-1-0	-				2	2	2-1-0	-				1	2	0-1-1	-				0	immunoglobulin (CD79A) binding protein 1 [Xenopus laevis]
gi|147905638	prkag2	2	1	2-0-0	-				2	2	0-1-2	-				1	3	1-1-1	-				2	3	1-2-1	-				2	1	0-0-2	-				1	2	1-0-1	-				0	protein kinase, AMP-activated, gamma 2 non-catalytic subunit [Xenopus laevis]
gi|148222488	arl6ip5	1	2	0-1-1	-				1	1	0-1-0	-				2	2	2-1-0	-				2	2	0-1-2	-				2	3	2-2-1	-				2	3	2-2-1	-				0	ADP-ribosylation-like factor 6 interacting protein 5 [Xenopus laevis]
gi|148230953	eif1ax	1	3	1-1-1	-				1	1	0-1-0	-				2	2	1-0-2	-				2	2	0-2-2	-				2	2	0-1-2	-				2	1	0-0-2	-				0	eukaryotic translation initiation factor 1A, X-linked [Xenopus laevis]
gi|148233159	rbm38	1	3	1-1-1	-				2	2	2-1-0	-				2	2	1-2-0	-				2	3	1-2-1	-				1	2	0-1-1	-				2	3	1-2-1	-				0	RNA-binding protein 38 [Xenopus laevis]
gi|163838653	lsm2	1	1	1-0-0	-				2	3	1-2-1	-				2	3	1-1-2	-				1	2	0-1-1	-				2	3	1-2-2	-				2	2	0-1-2	-				0	LSM2 homolog, U6 small nuclear RNA associated [Xenopus laevis]
gi|2495258	sox3-a	1	2	0-1-1	-				2	3	1-2-2	-				2	3	1-2-2	-				1	3	1-1-1	-				2	3	1-2-2	-				2	3	1-2-1	-				0	RecName: Full=Transcription factor Sox-3-A; Short=xSox3; AltName: Full=xSox-B1
gi|27695479	arfgap3	2	3	1-1-2	-				1	2	1-1-0	-				2	3	2-2-2	-				1	2	1-0-1	-				2	3	1-2-2	-				2	1	0-2-0	-				0	Arfgap3-prov protein [Xenopus laevis]
gi|291290917	XELAEV_18030582mg	2	1	0-2-0	-				2	1	0-2-0	-				2	1	2-0-0	-				2	1	0-0-2	-				1	1	0-0-1	-				1	1	0-0-1	-				0	hypothetical protein LOC100381080 [Xenopus laevis]
gi|33417146	pitpnb	2	3	1-1-2	-				2	3	2-1-1	-				2	2	1-0-2	-				1	3	1-1-1	-				2	3	1-2-1	-				1	3	1-1-1	-				0	Pitpn-prov protein [Xenopus laevis]
gi|47683059	sept8-b	2	2	0-2-1	-				1	3	1-1-1	-				1	2	0-1-1	-				2	3	1-1-2	-				2	3	1-2-1	-				2	3	1-2-2	-				0	Sept8-b protein [Xenopus laevis]
gi|49117039	ndufa4	2	1	2-0-0	-				2	1	0-0-2	-				2	2	2-0-2	-				2	2	1-2-0	-				1	1	0-0-1	-				1	1	0-1-0	-				0	MGC80253 protein [Xenopus laevis]
gi|49117057	ppp5c	2	3	2-1-1	-				1	2	1-1-0	-				1	2	1-1-0	-				2	3	2-1-1	-				2	3	1-2-1	-				2	3	1-1-2	-				0	PP5 protein [Xenopus laevis]
gi|49119251	ppcs	2	1	2-0-0	-				1	2	1-0-1	-				2	2	0-1-2	-				1	1	1-0-0	-				2	3	1-2-1	-				2	2	0-1-2	-				0	MGC80633 protein [Xenopus laevis]
gi|49257279	smarcb1	2	2	2-1-0	-				1	2	1-0-1	-				2	2	1-0-2	-				2	2	0-2-1	-				1	1	0-1-0	-				2	1	0-2-0	-				0	MGC80271 protein [Xenopus laevis]
gi|51258719	sec23ip	2	3	2-1-1	-				2	2	0-2-1	-				1	2	1-0-1	-				2	3	2-1-1	-				2	2	1-0-2	-				1	1	0-1-0	-				0	MGC84165 protein [Xenopus laevis]
gi|51703961	smarcd2	2	3	2-2-2	-				1	3	1-1-1	-				2	3	2-2-1	-				2	3	2-1-1	-				1	2	1-1-0	-				2	2	0-2-2	-				0	MGC86299 protein [Xenopus laevis]
gi|54036497	skp1	2	3	1-2-1	-				1	3	1-1-1	-				2	3	2-1-1	-				2	2	2-1-0	-				2	2	2-0-2	-				1	2	1-1-0	-				0	RecName: Full=S-phase kinase-associated protein 1; AltName: Full=Cyclin-A/CDK2-associated protein p19; AltName: Full=S-phase kinase-associated protein 1A; AltName: Full=p19A; AltName: Full=p19skp1
gi|82208115	mtpn	2	3	2-2-2	-				2	2	1-2-0	-				2	2	2-0-2	-				1	2	1-1-0	-				2	2	2-2-0	-				1	1	0-0-1	-				0	RecName: Full=Myotrophin
P35527	KRT9	42	3	32-42-31	-				33	3	25-29-33	-				37	3	26-37-29	-				48	3	18-48-24	-				81	3	22-35-81	-				35	3	22-22-35	-				62.1	SWISS-PROT:P35527 Tax_Id=9606 Gene_Symbol=KRT9 Keratin, type I cytoskeletal 9
gi|169641978	LOC414649	9	3	9-7-8	-				8	3	8-5-8	-				9	3	4-9-7	-				5	3	4-5-4	-				4	3	4-4-4	-				6	3	4-6-3	-				96.8	LOC414649 protein
gi|51258410	atp5a1	25	3	25-11-18	-				17	3	17-12-15	-				15	3	12-14-15	-				17	3	17-9-10	-				11	3	9-9-11	-				8	3	6-5-8	-				59.9	LOC397732 protein
gi|49118982	fbl	10	3	3-10-2	-				12	3	3-12-1	-				7	3	7-3-2	-				11	3	3-3-11	-				4	3	2-1-4	-				8	3	4-1-8	-				34.4	LOC398434 protein
gi|71679873	copb1	22	3	22-6-10	-				8	3	8-8-8	-				12	3	8-6-12	-				12	3	12-9-11	-				11	3	9-11-6	-				8	3	3-8-6	-				0	MGC114704 protein [Xenopus laevis]
gi|148228748	lap3	16	3	16-3-6	-				10	3	8-10-5	-				11	3	11-5-9	-				7	2	7-6-0	-				13	3	8-13-9	-				6	3	2-4-6	-				53.5	hypothetical protein LOC414652 [Xenopus laevis]
gi|147907242	vars	20	3	20-6-8	-				9	3	7-7-9	-				10	3	6-7-10	-				8	3	8-5-6	-				10	3	5-9-10	-				9	3	2-4-9	-				0	valyl-tRNA synthetase [Xenopus laevis]
gi|147906628	atp6v1b2	15	3	15-3-3	-				10	3	10-6-8	-				9	3	4-4-9	-				5	3	5-4-5	-				10	3	9-10-9	-				6	3	4-6-5	-				56.4	ATPase, H+ transporting, lysosomal (vacuolar proton pump), beta 56/58 kDa, isoform 2
gi|37994581	tkt	10	3	8-2-10	-				13	3	13-12-2	-				12	3	12-2-8	-				6	3	6-3-2	-				9	3	4-9-9	-				5	3	2-3-5	-				0	MGC68785 protein [Xenopus laevis]
gi|162416296	arl6ip4	3	2	0-3-2	-				5	3	1-2-5	-				5	3	4-2-5	-				4	3	2-2-4	-				3	3	3-1-2	-				2	3	1-2-2	-				27.7	RecName: Full=ADP-ribosylation factor-like protein 6-interacting protein 4; Short=ARL-6-interacting protein 4; Short=Aip-4
gi|163916340	vbp1	6	3	6-1-3	-				4	2	4-3-0	-				3	3	1-1-3	-				3	3	3-2-1	-				4	3	2-3-4	-				2	3	1-1-2	-				18.2	Unknown (protein for MGC:180103)
gi|38197331	pls3	5	3	5-2-3	-				3	3	3-2-3	-				5	3	2-3-5	-				4	3	3-4-2	-				3	3	3-3-3	-				2	3	1-2-2	-				0	MGC68681 protein [Xenopus laevis]
gi|27371211	mgmt	14	2	14-0-5	-				8	3	8-8-2	-				10	3	8-5-10	-				6	2	6-3-0	-				8	3	7-8-6	-				5	2	0-5-2	-				35.1	Gnb2l1-prov protein
gi|37589364	dctn1	21	3	21-5-7	-				12	3	7-4-12	-				11	3	6-7-11	-				10	3	9-9-10	-				9	3	5-9-5	-				7	3	4-7-5	-				0	MGC68950 protein [Xenopus laevis]
gi|60393102	mdh2	9	3	9-4-6	-				8	3	8-7-2	-				5	3	5-4-5	-				4	2	1-4-0	-				6	3	3-6-6	-				4	3	1-4-4	-				0	mitochondrial malate dehydrogenase 2b [Xenopus laevis]
gi|32766606	atp5a1	24	3	24-10-16	-				16	3	16-12-13	-				14	3	12-11-14	-				15	3	15-8-10	-				9	3	8-9-9	-				8	3	4-5-8	-				59.9	Atp5a1-prov protein
gi|80477042	-	3	2	3-0-3	-				5	3	3-4-5	-				5	2	2-0-5	-				3	1	3-0-0	-				6	3	6-4-2	-				3	2	0-2-3	-				53.8	Unknown (protein for MGC:132108)
gi|148235299	arcn1	15	3	15-7-8	-				8	3	8-7-8	-				12	3	8-4-12	-				7	3	7-7-5	-				8	3	8-7-7	-				7	3	4-5-7	-				0	archain 1 [Xenopus laevis]
gi|148228126	csnk2a1	9	3	9-5-6	-				6	3	3-5-6	-				9	3	6-5-9	-				5	3	5-3-5	-				5	3	3-1-5	-				4	3	2-2-4	-				0	casein kinase II subunit alpha [Xenopus laevis]
gi|148222587	rbm14	3	3	3-2-3	-				4	3	4-4-2	-				5	3	5-4-3	-				3	3	3-2-3	-				2	3	2-2-2	-				2	3	2-2-1	-				0	RNA binding motif protein 14 [Xenopus laevis]
gi|148224610	slc25a5	5	3	5-2-2	-				4	3	2-4-3	-				3	3	3-1-2	-				3	3	2-2-3	-				2	3	1-2-1	-				2	3	1-2-2	-				32.9	solute carrier family 25 (mitochondrial carrier; adenine nucleotide translocator), member 5
gi|47682270	polr2c	5	3	5-1-1	-				3	3	1-3-3	-				3	3	2-1-3	-				3	3	2-1-3	-				4	3	4-3-2	-				1	2	0-1-1	-				0	MGC81245 protein [Xenopus laevis]
gi|189217738	gatad2a	5	3	5-1-2	-				5	3	1-2-5	-				6	3	4-5-6	-				3	3	3-1-3	-				5	3	5-3-2	-				2	3	1-2-1	-				0	hypothetical protein LOC100158394 [Xenopus laevis]
gi|148230328	fkbp2	2	2	2-0-2	-				2	3	2-2-2	-				1	2	1-0-1	-				2	2	1-2-0	-				4	3	3-4-3	-				2	3	2-2-2	-				0	MGC80429 protein precursor [Xenopus laevis]
gi|148231027	eps15l1	4	1	4-0-0	-				2	2	2-0-1	-				2	3	1-2-1	-				2	1	2-0-0	-				2	2	2-1-0	-				1	2	0-1-1	-				0	epidermal growth factor receptor pathway substrate 15-like 1 [Xenopus laevis]
gi|27882432	rfc5	4	3	4-2-2	-				2	3	2-2-2	-				2	3	2-2-2	-				2	3	2-2-2	-				1	3	1-1-1	-				2	2	0-2-1	-				0	Rfc5-prov protein [Xenopus laevis]
gi|28422209	bin1	2	3	2-1-1	-				2	3	1-1-2	-				4	3	1-1-4	-				2	3	1-1-2	-				2	3	1-2-1	-				1	2	1-0-1	-				0	Bin1-prov protein [Xenopus laevis]
gi|52078353	arpc4	4	3	4-1-2	-				2	3	2-1-1	-				2	3	1-1-2	-				2	2	0-2-1	-				2	3	1-2-2	-				1	2	0-1-1	-				0	LOC494639 protein [Xenopus laevis]
gi|28302360	eif2s1	11	3	11-7-5	-				11	3	5-8-11	-				12	3	7-3-12	-				6	3	3-5-6	-				8	3	2-6-8	-				5	3	3-3-5	-				0	Eif2s1 protein [Xenopus laevis]
gi|50415312	-	17	2	17-1-0	-				10	3	10-6-3	-				7	3	6-3-7	-				12	3	12-7-5	-				10	2	0-10-7	-				5	2	0-3-5	-				0	Gdi2-prov protein [Xenopus laevis]
gi|62944550	ZPY2	13	3	7-13-3	-				2	1	0-0-2	-				10	3	10-4-3	-				13	3	8-10-13	-				13	2	0-13-12	-				12	1	0-12-0	-				107.3	egg envelope glycoprotein
gi|27696323	hyou1	15	3	15-3-4	-				5	3	5-4-5	-				6	3	6-6-5	-				10	3	7-8-10	-				11	3	5-11-7	-				9	3	5-9-9	-				70.1	LOC398531 protein
gi|189217597	plaa	6	3	6-2-2	-				6	3	1-2-6	-				6	3	2-1-6	-				4	3	4-3-3	-				4	3	4-3-2	-				2	3	1-2-2	-				0	phospholipase A2-activating protein [Xenopus laevis]
gi|291290957	ctu2-a	6	3	6-3-2	-				3	3	2-3-2	-				3	3	2-3-2	-				4	3	4-4-3	-				3	3	1-3-3	-				2	3	2-1-2	-				0	cytoplasmic tRNA 2-thiolation protein 2 A [Xenopus laevis]
gi|50415233	xrcc5	5	3	5-2-2	-				4	3	3-1-4	-				4	3	1-1-4	-				4	3	4-3-3	-				2	3	2-2-2	-				2	3	2-2-1	-				0	Xrcc5-A-prov protein [Xenopus laevis]
gi|147904591	snw1	3	2	3-1-0	-				3	2	1-0-3	-				3	2	0-1-3	-				2	3	2-1-1	-				2	2	2-0-2	-				1	1	0-1-0	-				0	SNW domain containing 1 [Xenopus laevis]
gi|27924191	psma4	3	3	1-3-2	-				2	3	2-1-2	-				3	3	3-2-1	-				1	2	1-1-0	-				3	3	1-2-3	-				2	2	1-2-0	-				0	Psma4-prov protein [Xenopus laevis]
gi|300639748	dazap1	3	3	2-2-3	-				3	3	3-1-2	-				3	3	2-3-2	-				2	3	2-1-1	-				2	3	1-1-2	-				1	3	1-1-1	-				0	unnamed protein product [Xenopus laevis]
gi|49115752	LOC443622	3	3	3-1-1	-				3	3	1-2-3	-				1	3	1-1-1	-				3	3	3-2-2	-				2	3	2-1-2	-				2	3	1-2-2	-				59.7	LOC443622 protein
gi|55976430	csn1	3	3	3-1-1	-				2	3	2-1-1	-				1	3	1-1-1	-				3	3	3-1-2	-				3	3	3-2-2	-				2	2	0-2-2	-				0	RecName: Full=COP9 signalosome complex subunit 1; Short=Signalosome subunit 1
gi|94957773	dynll1	3	1	3-0-0	-				2	2	2-0-2	-				2	1	0-2-0	-				3	2	3-2-0	-				3	1	3-0-0	-				1	1	0-0-1	-				0	dynein light chain dlc8a [Xenopus laevis]
gi|148228961	dnm1l	18	3	18-7-10	-				9	3	6-9-9	-				8	3	6-8-6	-				9	3	9-6-7	-				7	3	4-7-7	-				7	3	3-7-4	-				0	dynamin 1-like [Xenopus laevis]
gi|54038587	cpsf3	7	3	7-2-1	-				3	3	2-3-3	-				3	3	3-3-3	-				4	3	4-1-2	-				3	3	3-2-2	-				3	3	1-1-3	-				0	LOC495111 protein [Xenopus laevis]
gi|56269098	LOC495938	7	3	7-2-4	-				3	2	3-0-1	-				3	3	1-3-2	-				4	3	1-1-4	-				3	3	3-2-3	-				3	3	2-2-3	-				0	LOC495938 protein [Xenopus laevis]
gi|85363094	tfip11	10	3	2-10-1	-				9	3	2-9-2	-				12	2	12-2-0	-				5	3	1-2-5	-				5	2	0-1-5	-				7	2	1-0-7	-				0	STIP [Xenopus laevis]
gi|147898562	nploc4	10	3	10-3-4	-				4	3	4-4-3	-				4	3	4-3-4	-				5	3	3-2-5	-				5	2	0-5-4	-				4	3	4-2-3	-				0	nuclear protein localization 4 homolog [Xenopus laevis]
gi|113817341	uba2-b	1	1	0-0-1	-				3	3	3-2-2	-				4	3	1-4-2	-				3	2	3-0-2	-				2	3	2-2-1	-				3	3	1-1-3	-				0	Uba2-b protein [Xenopus laevis]
gi|147905416	MGC68580	3	3	3-1-2	-				2	3	2-2-1	-				4	2	0-2-4	-				1	3	1-1-1	-				3	3	1-3-3	-				3	2	0-3-3	-				0	uncharacterized protein LOC398876 [Xenopus laevis]
gi|148237620	cnot4	2	3	1-1-2	-				3	3	3-2-1	-				3	3	3-1-2	-				3	3	1-1-3	-				1	1	0-1-0	-				4	3	1-4-1	-				0	CCR4-NOT transcription complex, subunit 4 [Xenopus laevis]
gi|153791959	gart	3	3	3-2-1	-				3	3	2-3-1	-				2	2	0-1-2	-				4	3	3-2-4	-				3	3	3-1-1	-				1	2	1-0-1	-				0	phosphoribosylglycinamide formyltransferase, phosphoribosylglycinamide synthetase, phosphoribosylaminoimidazole synthetase [Xenopus laevis]
gi|32484308	XELAEV_18041367mg	3	1	3-0-0	-				2	3	2-1-2	-				1	2	1-1-0	-				3	3	3-1-2	-				3	3	3-3-3	-				4	3	1-2-4	-				0	MGC64308 protein [Xenopus laevis]
gi|77748374	dnajc8	1	2	1-0-1	-				4	3	1-1-4	-				3	3	3-1-2	-				3	3	1-2-3	-				2	3	1-2-1	-				3	2	0-3-2	-				0	MGC85251 protein [Xenopus laevis]
gi|82089884	prmt1-b	4	3	4-1-3	-				3	3	3-1-1	-				3	2	0-2-3	-				1	3	1-1-1	-				3	3	2-3-2	-				2	3	1-1-2	-				0	RecName: Full=Protein arginine N-methyltransferase 1-B; Short=xPRMT1b; AltName: Full=Arginine methyltransferase 1b; AltName: Full=Histone-arginine N-methyltransferase PRMT1-B
gi|54311201	LOC495316	22	3	22-1-6	-				11	3	11-7-11	-				13	3	5-4-13	-				8	3	8-5-4	-				11	3	8-11-9	-				8	2	0-4-8	-				0	LOC495316 protein [Xenopus laevis]
P04259	KRT6B	16	3	15-16-11	-				14	3	9-14-10	-				15	3	14-13-15	-				18	2	5-18-0	-				31	2	5-0-31	-				8	2	0-7-8	-				60	SWISS-PROT:P04259 Tax_Id=9606 Gene_Symbol=KRT6B Keratin, type II cytoskeletal 6B
gi|111185516	eif2b3	4	3	4-1-2	-				2	3	2-2-1	-				2	3	1-2-1	-				4	3	4-2-1	-				3	3	2-3-1	-				2	3	2-2-1	-				51.2	Eif2b3 protein
gi|147900522	hmmr	5	3	5-1-1	-				2	3	2-2-1	-				3	3	1-3-2	-				2	3	1-1-2	-				3	3	2-3-2	-				2	2	0-2-1	-				0	hyaluronan-mediated motility receptor (RHAMM) [Xenopus laevis]
gi|147904080	cope	2	3	2-2-1	-				3	3	2-2-3	-				5	3	2-2-5	-				3	3	3-2-2	-				2	3	2-2-1	-				2	3	2-2-2	-				0	coatomer protein complex, subunit epsilon [Xenopus laevis]
gi|148227856	parp9	5	3	5-3-2	-				3	3	3-2-2	-				3	3	3-2-2	-				2	3	1-2-2	-				2	2	0-2-1	-				2	2	0-1-2	-				0	poly (ADP-ribose) polymerase family, member 9 [Xenopus laevis]
gi|148237472	tmem263-b	3	3	1-1-3	-				2	3	1-1-2	-				2	3	1-1-2	-				4	3	3-4-1	-				4	3	3-4-1	-				2	3	2-1-1	-				0	UPF0444 transmembrane protein C12orf23 homolog B [Xenopus laevis]
gi|27696875	kpna2	2	3	2-1-2	-				4	3	2-1-4	-				4	3	1-2-4	-				2	3	2-2-2	-				3	3	3-2-2	-				2	3	1-1-2	-				0	Kpna2-prov protein [Xenopus laevis]
gi|28422157	MGC52541	5	3	4-3-5	-				3	3	2-3-3	-				3	3	2-2-3	-				2	2	2-1-0	-				2	2	0-2-2	-				2	2	0-1-2	-				73.5	MGC52541 protein
gi|34784616	vwa5a	4	3	4-2-2	-				2	3	1-2-1	-				4	2	0-1-4	-				2	3	1-1-2	-				3	3	2-2-3	-				2	3	1-1-2	-				0	MGC68953 protein [Xenopus laevis]
gi|47939769	srpk1	4	3	4-1-1	-				3	3	1-1-3	-				4	3	2-3-4	-				2	3	1-2-1	-				2	3	2-1-2	-				2	2	0-2-2	-				0	MGC81103 protein [Xenopus laevis]
gi|4884904	mre11	4	2	4-0-1	-				4	1	0-0-4	-				2	2	1-0-2	-				2	3	1-2-2	-				3	3	2-3-1	-				2	2	0-1-2	-				0	putative nuclease Mre11 [Xenopus laevis]
gi|50415157	ppp4r1	5	3	5-2-2	-				2	3	2-2-2	-				3	2	0-3-1	-				2	3	1-1-2	-				2	3	1-2-2	-				3	3	1-3-2	-				0	Ppp4r1-prov protein [Xenopus laevis]
gi|50927247	prpf6	5	2	5-1-0	-				3	3	1-1-3	-				3	3	2-3-2	-				2	3	2-2-1	-				2	2	2-1-0	-				2	2	1-2-0	-				107.3	MGC80263 protein
gi|46576971	nup93	19	3	19-9-7	-				14	3	7-9-14	-				13	3	7-6-13	-				8	3	8-8-7	-				8	3	7-8-8	-				9	3	6-6-9	-				93.5	Nuclear pore complex protein Nup93 (Nucleoporin Nup93) (93 kDa nucleoporin) (An4a)
gi|148231581	aco2	6	2	6-0-5	-				5	3	5-1-4	-				6	3	2-2-6	-				5	2	5-1-0	-				3	3	3-3-2	-				2	2	0-1-2	-				0	aconitase [Xenopus laevis]
gi|32822847	p4hb	4	2	4-0-1	-				3	1	3-0-0	-				4	1	0-0-4	-				3	3	2-3-3	-				6	3	4-6-4	-				7	2	0-4-7	-				0	MGC64309 protein [Xenopus laevis]
gi|148230444	phb2	9	3	9-6-5	-				7	3	5-7-3	-				6	3	6-5-5	-				8	3	8-2-7	-				3	2	0-3-3	-				4	2	0-4-2	-				0	prohibitin 2 [Xenopus laevis]
gi|54038585	ecd	9	3	9-3-3	-				4	2	4-0-2	-				3	3	2-2-3	-				5	3	5-2-3	-				4	3	4-3-1	-				4	3	4-4-2	-				0	LOC495106 protein [Xenopus laevis]
gi|147900315	mlec-b	1	1	1-0-0	-				3	2	0-2-3	-				4	1	0-0-4	-				3	2	2-3-0	-				5	2	5-4-0	-				4	3	3-4-3	-				0	malectin-B precursor [Xenopus laevis]
gi|147900374	napg	5	3	5-1-2	-				2	3	1-1-2	-				4	3	2-2-4	-				2	3	2-2-1	-				4	3	3-4-2	-				3	2	0-1-3	-				0	N-ethylmaleimide-sensitive factor attachment protein, gamma [Xenopus laevis]
gi|47939657	MGC78817	5	3	5-1-1	-				4	3	1-2-4	-				3	3	1-1-3	-				2	3	2-1-1	-				2	3	2-1-1	-				4	3	4-3-1	-				0	MGC78817 protein [Xenopus laevis]
gi|82180778	rtraf	13	3	13-4-5	-				6	3	6-4-5	-				5	3	3-4-5	-				6	3	6-4-6	-				5	3	4-5-5	-				6	3	3-6-5	-				0	RecName: Full=UPF0568 protein C14orf166 homolog
gi|2497521	kif11-a	10	3	10-3-3	-				5	3	2-5-5	-				6	2	3-0-6	-				5	3	5-4-5	-				5	3	1-3-5	-				2	1	0-0-2	-				0	RecName: Full=Kinesin-like protein KIF11-A; AltName: Full=Kinesin-5; AltName: Full=Kinesin-related motor protein Eg5-2; Short=XLEg5K2
gi|48734622	-	7	3	7-2-2	-				3	3	3-2-3	-				3	3	2-2-3	-				3	3	3-2-2	-				3	3	3-3-1	-				3	3	2-3-2	-				59.7	Unknown (protein for MGC:78911)
gi|147900297	rnf113a	2	3	2-1-1	-				1	2	0-1-1	-				3	2	0-2-3	-				2	1	0-0-2	-				2	3	2-2-2	-				1	2	0-1-1	-				0	zinc finger protein 183 [Xenopus laevis]
gi|147901319	tdrd3	2	1	2-0-0	-				2	3	2-2-1	-				3	2	3-0-1	-				2	1	2-0-0	-				1	1	1-0-0	-				1	1	1-0-0	-				0	tudor domain-containing protein 3 [Xenopus laevis]
gi|147904064	spdl1-a	1	1	1-0-0	-				2	2	0-2-1	-				3	2	0-1-3	-				1	3	1-1-1	-				2	3	2-1-2	-				2	2	0-2-2	-				0	protein Spindly-A [Xenopus laevis]
gi|147904491	coil	3	3	3-1-1	-				2	3	2-2-2	-				2	2	1-2-0	-				1	2	1-1-0	-				2	2	1-0-2	-				1	1	0-0-1	-				0	coilin [Xenopus laevis]
gi|148224080	cul1	2	2	0-2-1	-				2	1	0-2-0	-				2	1	0-0-2	-				1	2	1-1-0	-				3	3	1-3-1	-				1	2	0-1-1	-				0	cullin 1 [Xenopus laevis]
gi|148232874	MGC68481	2	2	1-2-0	-				3	2	1-3-0	-				2	2	2-0-2	-				1	1	0-0-1	-				2	1	0-0-2	-				1	1	0-0-1	-				0	uncharacterized protein LOC398881 [Xenopus laevis]
gi|2586071	cenpe	3	1	3-0-0	-				2	2	0-1-2	-				1	3	1-1-1	-				2	3	2-1-1	-				2	3	2-1-1	-				1	1	0-1-0	-				0	kinesin-related protein [Xenopus laevis]
gi|34559849	cap2	3	3	2-1-3	-				2	3	1-2-2	-				1	2	1-0-1	-				2	3	1-2-1	-				2	3	1-2-2	-				1	2	0-1-1	-				0	cyclase associated protein 2 [Xenopus laevis]
gi|49257963	eif4e3-a	3	2	3-0-2	-				2	3	1-1-2	-				2	3	1-1-2	-				2	2	2-0-1	-				1	2	1-0-1	-				1	1	0-1-0	-				0	MGC81435 protein [Xenopus laevis]
gi|56269997	LOC496039	1	1	0-0-1	-				3	3	2-2-3	-				2	2	2-0-2	-				1	3	1-1-1	-				2	2	0-2-2	-				2	2	0-1-2	-				0	LOC496039 protein [Xenopus laevis]
gi|68534806	sept10	2	2	2-0-2	-				1	1	1-0-0	-				3	3	2-1-3	-				2	3	1-2-1	-				2	2	2-0-2	-				1	1	0-0-1	-				0	LOC495165 protein [Xenopus laevis]
gi|71051873	cox6a1	2	3	2-2-1	-				2	3	2-2-2	-				3	3	1-1-3	-				1	3	1-1-1	-				1	3	1-1-1	-				2	3	2-1-1	-				0	MGC116489 protein [Xenopus laevis]
gi|76779614	akr7a2	3	2	3-0-1	-				1	2	1-0-1	-				2	2	1-0-2	-				1	1	0-0-1	-				2	3	1-2-2	-				2	2	0-1-2	-				0	MGC131303 protein [Xenopus laevis]
gi|82183978	sacm1l	2	3	2-1-1	-				1	3	1-1-1	-				1	3	1-1-1	-				3	3	2-3-2	-				2	3	1-1-2	-				2	3	1-1-2	-				0	RecName: Full=Phosphatidylinositide phosphatase SAC1; AltName: Full=Suppressor of actin mutations 1-like protein
gi|27503202	vps37b	5	3	5-4-4	-				5	3	5-4-3	-				5	3	2-4-5	-				2	3	2-2-2	-				3	3	2-2-3	-				3	3	2-1-3	-				0	Flj12750-prov protein [Xenopus laevis]
Q9TTE1	SERPINA3-1	5	3	3-5-2	-				5	3	1-5-2	-				8	3	8-1-4	-				5	2	1-5-0	-				4	2	0-4-2	-				10	3	10-2-1	-				46.2	SWISS-PROT:Q9TTE1 (Bos taurus) Endopin-1 precursor
gi|22090459	etf1	8	3	8-3-3	-				2	3	2-2-1	-				4	2	2-0-4	-				4	3	4-3-3	-				4	3	3-4-4	-				3	2	0-3-2	-				49	suppressor
gi|52078458	LOC494642	5	2	5-3-0	-				6	1	0-0-6	-				6	2	3-0-6	-				3	3	3-2-3	-				3	3	3-1-1	-				3	3	3-3-2	-				0	LOC494642 protein [Xenopus laevis]
gi|147905009	pcm1	13	3	13-6-3	-				6	3	6-5-6	-				8	3	5-5-8	-				5	3	5-4-5	-				5	3	5-3-4	-				6	3	2-6-5	-				0	pericentriolar material 1 protein [Xenopus laevis]
gi|108935850	mcm2	17	3	17-5-8	-				10	3	8-5-10	-				11	3	5-5-11	-				7	3	3-7-6	-				7	3	4-7-6	-				6	3	2-6-5	-				0	RecName: Full=DNA replication licensing factor mcm2; AltName: Full=BM28-homolog; AltName: Full=Minichromosome maintenance protein 2; Short=xMCM2; AltName: Full=p112
gi|147899450	arf1	8	3	8-3-6	-				3	3	3-3-2	-				3	3	3-3-3	-				4	3	2-3-4	-				5	3	5-4-3	-				6	3	1-6-5	-				0	ADP-ribosylation factor 1 [Xenopus laevis]
gi|51895814	pold1	20	3	20-7-8	-				9	3	9-9-7	-				8	3	8-6-7	-				10	3	7-6-10	-				8	3	5-8-3	-				7	3	5-4-7	-				0	Pold protein [Xenopus laevis]
gi|125959	-	14	3	14-5-4	-				10	3	5-5-10	-				8	3	4-6-8	-				6	3	6-4-5	-				6	3	3-6-4	-				5	3	5-5-4	-				0	RecName: Full=Lamin-L(III); AltName: Full=Lamin-B3; Flags: Precursor
gi|147901835	actn4	3	2	3-0-2	-				5	3	5-1-2	-				3	1	0-0-3	-				2	2	2-0-1	-				3	3	2-2-3	-				1	1	0-0-1	-				104.2	actinin, alpha 4
gi|464220	itpr1	4	1	4-0-0	-				1	3	1-1-1	-				3	3	1-1-3	-				4	3	4-2-1	-				3	3	2-3-3	-				2	3	1-2-1	-				0	inositol 1,4,5-triphosphate receptor [Xenopus laevis]
gi|49522944	sec23b	5	3	5-2-1	-				2	3	2-1-2	-				3	3	1-1-3	-				3	3	1-1-3	-				3	3	2-1-3	-				1	3	1-1-1	-				0	MGC84454 protein [Xenopus laevis]
gi|147903615	polr2b	12	3	12-2-4	-				5	3	2-1-5	-				6	3	3-3-6	-				6	3	3-4-6	-				4	3	4-3-3	-				4	3	1-4-2	-				0	polymerase (RNA) II (DNA directed) polypeptide B, 140kDa [Xenopus laevis]
gi|120577668	LOC398558	5	3	5-2-1	-				5	3	3-1-5	-				5	3	1-3-5	-				4	3	3-1-4	-				2	3	2-2-2	-				2	3	1-1-2	-				0	LOC398558 protein [Xenopus laevis]
gi|147899972	syap1	6	2	6-1-0	-				3	3	2-1-3	-				5	3	2-5-2	-				4	3	4-2-3	-				4	3	3-2-4	-				1	2	0-1-1	-				0	synapse associated protein 1 [Xenopus laevis]
gi|157073887	tyms	6	3	6-1-1	-				2	3	2-1-2	-				4	3	2-2-4	-				4	2	4-0-3	-				5	3	5-3-3	-				2	3	1-1-2	-				0	thymidylate synthase [Xenopus laevis]
gi|28422611	impdh2-prov	5	2	5-1-0	-				6	2	0-1-6	-				2	1	0-2-0	-				4	2	3-4-0	-				2	2	1-2-0	-				4	1	0-0-4	-				0	Impdh2-prov protein [Xenopus laevis]
gi|124481854	kiaa0368	18	3	18-5-5	-				7	3	3-7-5	-				7	3	7-5-7	-				9	3	9-4-9	-				5	3	5-5-5	-				9	3	4-9-4	-				0	LOC100037132 protein [Xenopus laevis]
gi|545362	H1A	5	2	0-5-1	-				3	1	0-3-0	-				2	1	2-0-0	-				6	1	0-0-6	-				6	1	0-0-6	-				7	2	0-1-7	-				23.2	H1A
gi|148223539	copb1	20	3	20-5-9	-				7	3	7-7-7	-				13	3	7-5-13	-				12	3	12-7-11	-				10	3	8-10-5	-				6	3	1-6-4	-				0	coatomer protein complex, subunit beta 1 [Xenopus laevis]
P13647	KRT5	18	3	14-18-12	-				17	3	9-17-9	-				19	3	19-16-16	-				21	3	6-21-10	-				44	3	6-12-44	-				13	3	12-9-13	-				62.4	SWISS-PROT:P13647 Tax_Id=9606 Gene_Symbol=KRT5 Keratin, type II cytoskeletal 5
gi|58802759	tpr	24	3	24-8-13	-				21	3	13-10-21	-				21	3	13-12-21	-				12	3	12-6-12	-				10	3	8-10-10	-				11	3	2-11-8	-				226.1	TPR
gi|40352733	iars	19	3	19-8-7	-				11	3	7-8-11	-				10	3	6-6-10	-				8	3	6-7-8	-				6	3	5-6-6	-				6	3	6-4-5	-				0	MGC68929 protein [Xenopus laevis]
Q04695	KRT17	10	3	6-10-5	-				7	3	5-5-7	-				8	3	7-6-8	-				13	3	2-13-3	-				17	3	2-4-17	-				5	3	3-1-5	-				48.1	SWISS-PROT:Q04695 Tax_Id=9606 Gene_Symbol=KRT17 Keratin, type I cytoskeletal 17
gi|148236863	msh6	19	3	19-5-6	-				10	3	3-5-10	-				8	3	5-5-8	-				9	3	9-6-7	-				7	3	6-5-7	-				5	3	1-5-4	-				0	mutS homolog 6 [Xenopus laevis]
gi|148222521	acly	19	3	19-1-4	-				9	3	9-5-9	-				9	3	4-3-9	-				5	3	5-3-3	-				8	3	6-8-6	-				7	2	0-3-7	-				120.1	hypothetical protein LOC495086
gi|148228303	smarca5	16	3	16-3-6	-				6	3	4-6-6	-				8	3	5-4-8	-				6	3	5-3-6	-				7	3	5-7-3	-				5	3	1-5-3	-				0	SWI/SNF related, matrix associated, actin dependent regulator of chromatin, subfamily a, member 5 [Xenopus laevis]
gi|148228515	ola1	13	3	13-2-3	-				7	3	5-6-7	-				11	3	6-2-11	-				5	3	2-4-5	-				6	3	5-6-6	-				6	3	2-3-6	-				0	obg-like ATPase 1 [Xenopus laevis]
gi|49255979	prdx1	8	3	5-3-8	-				9	3	8-6-9	-				9	3	5-8-9	-				4	3	4-4-3	-				5	3	4-5-5	-				4	3	4-3-4	-				0	MGC80194 protein [Xenopus laevis]
gi|52430509	DDX5	11	3	11-2-1	-				4	3	2-2-4	-				5	3	3-2-5	-				4	3	4-4-4	-				6	3	6-2-4	-				4	2	0-4-1	-				68.4	DDX5 protein
gi|160420147	cul5	10	3	10-2-4	-				5	3	2-3-5	-				6	3	2-2-6	-				4	3	2-3-4	-				3	3	3-3-2	-				4	3	2-4-3	-				0	cullin 5 [Xenopus laevis]
gi|147904983	sept2	5	3	5-1-2	-				5	3	5-3-3	-				7	3	2-2-7	-				3	3	2-2-3	-				8	3	8-2-2	-				2	2	0-1-2	-				0	septin-2A [Xenopus laevis]
gi|51513010	sec31b	8	3	8-2-3	-				5	3	4-3-5	-				7	3	2-3-7	-				3	2	3-1-0	-				4	3	4-2-3	-				3	3	1-1-3	-				0	MGC86445 protein [Xenopus laevis]
gi|147903525	kars	7	3	7-4-4	-				4	3	3-2-4	-				7	3	7-3-5	-				3	3	1-2-3	-				3	3	2-3-2	-				4	2	0-2-4	-				0	lysyl-tRNA synthetase [Xenopus laevis]
gi|259453293	pklr	7	2	7-0-4	-				6	3	3-6-3	-				5	1	0-0-5	-				2	3	2-2-1	-				4	3	3-3-4	-				3	3	2-3-2	-				0	unnamed protein product [Xenopus laevis]
gi|51261442	arhgdig	5	3	5-1-3	-				6	3	4-3-6	-				7	3	3-3-7	-				3	3	2-3-3	-				3	3	2-3-3	-				3	3	1-3-2	-				0	MGC81977 protein [Xenopus laevis]
gi|148226156	ssrp1	8	3	8-2-3	-				3	3	1-1-3	-				3	3	2-1-3	-				4	3	4-2-3	-				5	3	4-5-4	-				3	2	0-2-3	-				0	FACT complex subunit SSRP1 [Xenopus laevis]
gi|148228533	pip4k2c	8	3	8-3-3	-				3	3	3-3-3	-				4	3	2-4-2	-				4	3	2-3-4	-				5	3	4-4-5	-				2	3	2-2-1	-				0	phosphatidylinositol-5-phosphate 4-kinase type-2 gamma [Xenopus laevis]
gi|27924420	ube3a	8	3	8-1-3	-				4	3	2-2-4	-				3	3	2-1-3	-				5	3	5-2-2	-				3	3	3-1-3	-				3	2	0-2-3	-				0	Ube3a-prov protein [Xenopus laevis]
gi|28704123	sympk	8	3	8-2-4	-				3	3	2-1-3	-				5	3	5-1-3	-				4	3	4-3-3	-				3	3	3-2-2	-				3	1	0-3-0	-				0	Sympk protein [Xenopus laevis]
gi|82186776	mdh1	4	3	4-1-2	-				5	3	5-4-1	-				8	3	7-3-8	-				2	3	2-1-1	-				4	3	1-4-3	-				3	2	0-1-3	-				0	RecName: Full=Malate dehydrogenase, cytoplasmic; AltName: Full=Cytosolic malate dehydrogenase
gi|118763692	cdc5l	7	3	7-4-2	-				3	3	2-3-2	-				5	3	5-1-2	-				4	2	1-0-4	-				3	2	2-0-3	-				2	1	0-0-2	-				0	LOC443636 protein [Xenopus laevis]
gi|147903143	hmgb2	5	3	3-5-5	-				3	3	3-2-3	-				6	3	6-1-3	-				1	2	1-1-0	-				4	2	0-3-4	-				5	3	1-1-5	-				0	high mobility group box 2 [Xenopus laevis]
gi|148233344	pold2	6	3	6-2-3	-				2	3	2-2-2	-				5	3	2-2-5	-				5	3	4-2-5	-				4	3	4-3-2	-				2	3	1-1-2	-				0	DNA polymerase delta subunit 2 [Xenopus laevis]
gi|49256249	sept7	4	3	4-3-4	-				4	3	2-3-4	-				8	3	4-2-8	-				2	3	1-2-1	-				3	3	3-1-3	-				3	2	0-2-3	-				0	MGC84100 protein [Xenopus laevis]
gi|1177822	orc2	4	3	4-2-2	-				5	3	2-2-5	-				5	3	3-5-5	-				2	2	0-2-2	-				3	3	3-2-2	-				2	2	0-2-2	-				0	XORC2 [Xenopus laevis]
gi|147902441	rfc5	7	3	7-2-1	-				3	3	2-1-3	-				3	3	1-1-3	-				3	3	3-1-2	-				3	2	3-1-0	-				2	3	1-1-2	-				0	MGC80325 protein [Xenopus laevis]
gi|147902700	-	5	2	5-0-4	-				3	3	3-2-2	-				2	2	2-1-0	-				5	3	5-1-2	-				4	3	4-3-3	-				2	2	0-1-2	-				0	nuclear factor 7, brain [Xenopus laevis]
gi|148226102	abcd3	6	3	6-5-4	-				3	3	3-3-2	-				4	3	4-3-3	-				2	3	2-1-2	-				4	3	3-4-2	-				2	3	1-2-2	-				0	ATP-binding cassette, sub-family D (ALD), member 3 [Xenopus laevis]
gi|148229322	ppp3cb	7	3	7-2-1	-				2	3	2-2-2	-				3	3	3-2-1	-				3	3	1-3-1	-				3	2	0-3-1	-				3	2	0-1-3	-				0	protein phosphatase 3, catalytic subunit, beta isozyme [Xenopus laevis]
gi|148222753	pan2	4	3	4-1-1	-				2	3	2-1-1	-				6	3	3-6-2	-				3	3	3-1-1	-				2	3	2-1-1	-				3	3	1-1-3	-				0	PAN2 poly(A) specific ribonuclease subunit homolog [Xenopus laevis]
gi|18203567	cpsf2	6	3	6-2-3	-				3	3	2-1-3	-				4	3	1-4-4	-				3	1	3-0-0	-				3	3	3-2-1	-				1	1	0-0-1	-				0	RecName: Full=Cleavage and polyadenylation specificity factor subunit 2; AltName: Full=Cleavage and polyadenylation specificity factor 100 kDa subunit; Short=CPSF 100 kDa subunit
gi|22074764	sae1	3	3	3-2-1	-				5	3	2-2-5	-				5	3	2-2-5	-				2	3	2-1-2	-				3	3	3-2-1	-				2	2	0-1-2	-				0	SUMO-1 activating enzyme E1 N subunit [Xenopus laevis]
gi|2570927	gemin2	6	3	6-3-3	-				3	3	3-3-3	-				3	3	3-3-2	-				2	1	0-2-0	-				4	2	0-3-4	-				2	3	1-2-2	-				0	survival of motor neuron protein interacting protein 1 [Xenopus laevis]
gi|50414505	MBD3	5	3	5-3-1	-				3	3	1-3-3	-				2	3	2-2-1	-				5	3	5-2-2	-				3	2	0-3-2	-				2	2	2-0-1	-				0	MBD3 protein [Xenopus laevis]
gi|51703480	sept11	3	3	3-2-2	-				4	3	3-1-4	-				6	2	3-0-6	-				2	3	2-2-2	-				3	3	2-3-2	-				2	3	2-2-2	-				0	MGC81799 protein [Xenopus laevis]
gi|147905319	akr1b1	5	2	5-0-2	-				4	2	4-3-0	-				3	2	1-0-3	-				2	2	2-1-0	-				3	2	1-3-0	-				1	1	0-0-1	-				0	aldo-keto reductase family 1, member B1 (aldose reductase) [Xenopus laevis]
gi|147906037	pdlim1	3	3	1-1-3	-				3	3	3-1-3	-				2	3	2-2-2	-				2	3	2-1-2	-				6	3	6-3-2	-				2	2	0-2-2	-				0	similar to PDZ and LIM domain 1 (elfin) [Xenopus laevis]
gi|148225324	ykt6	6	3	6-1-2	-				2	3	1-2-2	-				3	3	2-2-3	-				2	3	2-1-2	-				3	3	1-2-3	-				2	3	1-2-1	-				0	synaptobrevin homolog YKT6-B [Xenopus laevis]
gi|148228088	sept2-b	2	2	2-0-2	-				3	2	3-2-0	-				4	1	0-0-4	-				2	3	2-2-1	-				5	3	5-2-2	-				2	2	0-1-2	-				0	septin-2B [Xenopus laevis]
gi|169642137	snrnp200	6	3	6-1-2	-				1	2	0-1-1	-				3	2	3-0-2	-				3	1	0-0-3	-				3	1	0-0-3	-				2	2	0-2-1	-				0	LOC100158290 protein [Xenopus laevis]
gi|32484224	LOC398472	6	3	6-1-2	-				3	2	3-1-0	-				3	2	2-0-3	-				3	2	3-2-0	-				1	3	1-1-1	-				2	2	0-1-2	-				35.6	LOC398472 protein
gi|33585968	-	3	3	3-1-2	-				2	3	1-2-1	-				6	3	2-3-6	-				2	3	2-1-2	-				3	3	2-1-3	-				2	3	2-1-1	-				0	Pcmt1-prov protein [Xenopus laevis]
gi|50418303	hsd17b10	5	3	5-2-2	-				1	3	1-1-1	-				3	3	1-3-1	-				3	3	3-1-2	-				2	3	1-1-2	-				4	3	4-1-2	-				0	Hadh2-prov protein [Xenopus laevis]
gi|62185799	LOC733191	6	3	6-2-3	-				3	3	3-2-1	-				3	2	1-0-3	-				2	2	2-1-0	-				3	3	1-2-3	-				1	2	1-0-1	-				21.8	LOC733191 protein
gi|147898463	-	2	3	2-1-2	-				2	2	0-2-1	-				5	1	0-0-5	-				2	1	2-0-0	-				3	2	0-3-2	-				2	2	0-2-2	-				0	sorting nexin 12 [Xenopus laevis]
gi|147906079	hat1	5	3	5-2-2	-				2	3	2-2-2	-				3	3	2-2-3	-				2	3	2-2-2	-				2	3	2-2-2	-				2	3	1-2-2	-				0	histone acetyltransferase 1 [Xenopus laevis]
gi|148229886	ahsa1	5	3	5-1-2	-				2	3	1-2-1	-				2	2	0-1-2	-				2	2	2-1-0	-				3	3	2-3-1	-				2	3	1-1-2	-				0	AHA1, activator of heat shock 90kDa protein ATPase homolog 1 [Xenopus laevis]
gi|27735458	eif3m	4	3	4-1-2	-				2	3	2-2-2	-				4	3	1-1-4	-				2	3	2-1-2	-				2	3	1-1-2	-				2	2	0-2-1	-				0	Ga17-prov protein [Xenopus laevis]
gi|51703964	pbdc1	5	3	5-2-3	-				2	2	1-0-2	-				2	3	2-2-2	-				3	3	3-2-2	-				2	3	1-2-2	-				2	3	1-2-2	-				0	MGC86379 protein [Xenopus laevis]
gi|119850724	eif2d	5	3	5-1-2	-				2	3	2-2-2	-				2	2	0-1-2	-				2	3	2-2-1	-				2	3	2-2-2	-				2	2	0-1-2	-				0	Lgtn protein [Xenopus laevis]
gi|147898917	aldh3a2	5	2	5-1-0	-				2	3	2-1-1	-				2	3	1-2-1	-				2	3	2-2-2	-				2	3	1-2-2	-				2	3	1-2-1	-				0	aldehyde dehydrogenase 3 family, member A2 [Xenopus laevis]
gi|148228714	pi4k2b	4	3	4-1-1	-				3	2	1-0-3	-				3	3	1-1-3	-				2	3	1-1-2	-				1	3	1-1-1	-				2	3	1-2-1	-				0	phosphatidylinositol 4-kinase type 2-beta [Xenopus laevis]
gi|213623174	fen1-b	4	3	4-2-1	-				3	2	0-3-3	-				3	2	3-0-3	-				1	2	1-0-1	-				2	3	2-2-2	-				2	1	0-0-2	-				0	Flap endonuclease 1 [Xenopus laevis]
gi|47940283	bysl	3	2	3-0-1	-				3	3	1-3-2	-				4	2	0-3-4	-				2	3	2-1-1	-				2	2	2-2-0	-				1	2	1-1-0	-				0	MGC81422 protein [Xenopus laevis]
gi|146327499	lsm1	1	1	1-0-0	-				2	3	2-1-1	-				4	3	2-1-4	-				2	2	2-0-1	-				3	3	3-2-2	-				2	1	0-0-2	-				0	LOC100049754 protein [Xenopus laevis]
gi|147904631	spats2	4	2	4-1-0	-				2	3	2-1-2	-				3	3	3-1-1	-				2	3	2-1-2	-				2	2	2-2-0	-				1	2	1-0-1	-				0	spermatogenesis associated, serine-rich 2 [Xenopus laevis]
gi|148230174	rab21	4	3	4-1-1	-				3	3	1-1-3	-				2	3	1-1-2	-				2	3	2-1-1	-				1	2	1-0-1	-				2	1	0-0-2	-				0	RAB21, member RAS oncogene family [Xenopus laevis]
gi|148234455	ube2c	4	1	4-0-0	-				2	1	0-0-2	-				2	2	0-1-2	-				2	2	2-0-1	-				3	2	0-3-1	-				1	2	0-1-1	-				0	ubiquitin-conjugating enzyme E2 C [Xenopus laevis]
gi|168693477	fnta	4	3	4-1-2	-				3	2	3-1-0	-				1	2	1-1-0	-				2	2	2-1-0	-				2	2	1-2-0	-				2	3	1-1-2	-				0	farnesyltransferase, CAAX box, alpha [Xenopus laevis]
gi|6172233	sall4	3	3	3-3-2	-				4	3	1-3-4	-				2	3	2-1-2	-				2	3	1-1-2	-				1	2	0-1-1	-				2	2	0-1-2	-				0	Xsal-3 long form [Xenopus laevis]
gi|76779713	cbr1	2	2	2-0-2	-				4	2	1-0-4	-				3	2	2-0-3	-				1	2	1-0-1	-				2	3	1-2-2	-				2	3	1-1-2	-				0	MGC131152 protein [Xenopus laevis]
gi|147900167	prkcsh	2	2	2-0-1	-				1	1	1-0-0	-				1	1	0-0-1	-				2	3	2-1-2	-				3	3	3-2-1	-				3	2	0-3-3	-				0	protein kinase C substrate 80K-H precursor [Xenopus laevis]
gi|147902547	phgdh	3	2	3-0-1	-				2	2	2-0-1	-				3	1	0-0-3	-				1	2	1-1-0	-				2	3	2-2-1	-				1	1	0-0-1	-				0	phosphoglycerate dehydrogenase [Xenopus laevis]
gi|148224074	ppp3r1	3	3	3-2-2	-				2	2	0-2-1	-				1	3	1-1-1	-				1	3	1-1-1	-				3	3	1-3-1	-				2	3	1-2-1	-				0	protein phosphatase 3, regulatory subunit B, alpha [Xenopus laevis]
gi|148226432	hspe1	2	2	0-2-2	-				3	3	1-1-3	-				3	3	1-2-3	-				1	3	1-1-1	-				2	3	1-2-1	-				1	3	1-1-1	-				11.1	heat shock 10kDa protein 1 (chaperonin 10)
gi|148228797	pdia5	1	3	1-1-1	-				1	2	0-1-1	-				2	2	2-0-2	-				2	3	2-2-1	-				3	3	1-3-2	-				3	2	0-2-3	-				0	MGC84594 protein precursor [Xenopus laevis]
gi|148232216	bdh2	2	2	2-0-1	-				2	2	2-2-0	-				1	1	0-0-1	-				3	1	3-0-0	-				3	3	3-2-1	-				1	2	1-0-1	-				0	3-hydroxybutyrate dehydrogenase type 2 [Xenopus laevis]
gi|148236153	prkar2b	4	2	4-0-2	-				1	1	0-1-0	-				2	2	1-0-2	-				2	3	2-1-1	-				1	2	1-0-1	-				2	3	1-1-2	-				0	protein kinase, cAMP-dependent, regulatory, type II, beta [Xenopus laevis]
gi|148236613	cltb	2	3	2-1-1	-				2	3	2-1-1	-				4	2	1-0-4	-				2	2	0-1-2	-				1	2	0-1-1	-				1	3	1-1-1	-				0	clathrin, light polypeptide (Lcb) [Xenopus laevis]
gi|148237930	atr	4	3	4-1-1	-				1	3	1-1-1	-				2	2	1-0-2	-				2	2	2-0-1	-				1	2	1-1-0	-				2	1	2-0-0	-				0	serine/threonine-protein kinase atr [Xenopus laevis]
gi|148238173	capzb	2	1	2-0-0	-				2	2	0-1-2	-				4	3	1-1-4	-				1	1	1-0-0	-				2	3	1-1-2	-				1	1	0-0-1	-				0	capping protein (actin filament) muscle Z-line, beta [Xenopus laevis]
gi|27882654	XELAEV_18038859mg	2	2	0-1-2	-				1	2	1-1-0	-				1	3	1-1-1	-				2	3	2-1-1	-				2	3	2-1-1	-				4	2	0-1-4	-				0	Hmgb3-prov protein [Xenopus laevis]
gi|29124415	LOC398576	1	3	1-1-1	-				2	3	2-2-2	-				3	3	1-3-2	-				3	3	3-2-1	-				2	3	1-2-2	-				1	2	1-0-1	-				53.3	LOC398576 protein
gi|51258510	MGC84744	4	3	4-1-2	-				2	3	2-1-1	-				2	3	2-1-1	-				1	2	0-1-1	-				2	1	0-2-0	-				1	2	0-1-1	-				16.9	MGC84744 protein
gi|82183714	dhdh	4	3	4-1-3	-				2	3	2-1-2	-				2	3	2-1-2	-				2	2	2-0-1	-				1	3	1-1-1	-				1	2	0-1-1	-				0	RecName: Full=Trans-1,2-dihydrobenzene-1,2-diol dehydrogenase; AltName: Full=D-xylose 1-dehydrogenase; AltName: Full=D-xylose-NADP dehydrogenase; AltName: Full=Dimeric dihydrodiol dehydrogenase
gi|114107812	haus8	2	2	2-1-0	-				1	1	0-1-0	-				2	1	0-0-2	-				1	1	0-1-0	-				2	2	0-2-1	-				1	1	0-0-1	-				0	MGC154317 protein [Xenopus laevis]
gi|116063374	LOC733436	2	3	2-1-2	-				1	3	1-1-1	-				1	2	1-0-1	-				2	3	2-1-1	-				1	2	1-1-0	-				2	3	1-1-2	-				50.6	LOC733436 protein
gi|123900402	rnps1-b	1	3	1-1-1	-				1	3	1-1-1	-				2	2	2-1-0	-				2	3	1-1-2	-				2	2	1-0-2	-				1	3	1-1-1	-				0	RecName: Full=RNA-binding protein with serine-rich domain 1-B
gi|124481714	cox6b1	2	3	1-1-2	-				2	2	0-2-1	-				2	3	2-2-1	-				1	2	1-1-0	-				1	3	1-1-1	-				1	2	0-1-1	-				0	LOC100037163 protein [Xenopus laevis]
gi|125858678	LOC100037230	1	2	0-1-1	-				2	1	0-0-2	-				2	3	1-1-2	-				2	3	2-1-1	-				1	1	1-0-0	-				1	3	1-1-1	-				23.5	LOC100037230 protein
gi|126631282	tcf25	2	1	2-0-0	-				1	1	0-0-1	-				2	2	1-0-2	-				2	2	2-1-0	-				1	2	1-1-0	-				1	1	0-1-0	-				0	LOC100049094 protein [Xenopus laevis]
gi|126631444	ndufc2	1	3	1-1-1	-				2	3	1-1-2	-				2	3	1-1-2	-				2	3	2-1-1	-				1	3	1-1-1	-				1	1	1-0-0	-				0	LOC100049100 protein [Xenopus laevis]
gi|134035029	rtn3-a	2	1	2-0-0	-				1	1	0-1-0	-				1	2	0-1-1	-				1	3	1-1-1	-				2	3	1-1-2	-				2	2	0-2-1	-				0	RecName: Full=Reticulon-3-A; AltName: Full=RTN3.1
gi|147898757	cnot9	2	2	1-2-0	-				2	2	0-1-2	-				1	2	1-0-1	-				2	2	1-0-2	-				1	1	0-0-1	-				1	1	0-1-0	-				0	cell differentiation protein RCD1 homolog [Xenopus laevis]
gi|147900448	dut	1	2	0-1-1	-				2	1	2-0-0	-				2	2	2-0-2	-				1	1	1-0-0	-				2	2	2-1-0	-				1	1	0-0-1	-				0	deoxyuridine triphosphatase [Xenopus laevis]
gi|147900616	rap1gds1-b	2	3	2-1-1	-				2	3	2-1-2	-				1	3	1-1-1	-				2	3	1-1-2	-				1	3	1-1-1	-				1	3	1-1-1	-				0	rap1 GTPase-GDP dissociation stimulator 1-B [Xenopus laevis]
gi|148225352	tmed4	2	2	2-1-0	-				1	2	1-1-0	-				1	2	1-1-0	-				2	3	2-1-1	-				2	3	1-1-2	-				1	1	0-1-0	-				0	transmembrane emp24 protein transport domain containing 4 [Xenopus laevis]
gi|148228006	wls-b	2	1	2-0-0	-				1	1	1-0-0	-				2	1	2-0-0	-				2	2	0-1-2	-				1	1	0-0-1	-				1	2	1-1-0	-				0	protein wntless homolog B precursor [Xenopus laevis]
gi|148230813	map4	2	2	1-0-2	-				2	2	2-0-1	-				2	3	2-1-2	-				1	1	0-1-0	-				1	2	1-1-0	-				1	1	0-1-0	-				0	microtubule-associated protein 4 [Xenopus laevis]
gi|148235321	hmgb3	2	1	0-2-0	-				1	1	0-1-0	-				2	2	2-0-2	-				1	2	0-1-1	-				1	1	0-0-1	-				2	2	0-1-2	-				0	high mobility group box 3 [Xenopus laevis]
gi|148235423	elavl2	2	2	2-2-0	-				2	2	0-2-1	-				2	2	2-0-1	-				1	1	1-0-0	-				1	1	0-1-0	-				1	1	0-0-1	-				0	ELAV-like protein 2 [Xenopus laevis]
gi|148235683	LOC495376	2	2	0-1-2	-				2	3	1-1-2	-				2	3	1-1-2	-				1	2	1-1-0	-				1	2	1-0-1	-				1	2	1-0-1	-				0	uncharacterized protein LOC495376 [Xenopus laevis]
gi|148235953	slbp2	1	2	0-1-1	-				2	2	1-2-0	-				1	2	1-1-0	-				2	2	2-0-2	-				1	1	1-0-0	-				2	2	1-0-2	-				0	oocyte-specific histone RNA stem-loop-binding protein 2 [Xenopus laevis]
gi|157423663	LOC100126652	2	1	2-0-0	-				1	2	1-0-1	-				2	2	1-0-2	-				1	1	0-1-0	-				1	1	0-1-0	-				2	2	1-2-0	-				29.3	LOC100126652 protein
gi|189217677	usp7	2	3	2-1-1	-				1	2	1-0-1	-				2	1	0-0-2	-				1	1	1-0-0	-				2	2	1-2-0	-				1	1	0-0-1	-				0	ubiquitin specific peptidase 7 (herpes virus-associated) [Xenopus laevis]
gi|21233662	clspn	2	1	2-0-0	-				1	3	1-1-1	-				2	3	1-2-2	-				1	2	1-0-1	-				2	3	2-2-1	-				1	2	1-1-0	-				0	Claspin [Xenopus laevis]
gi|27447665	ctnnd1	1	2	0-1-1	-				2	3	1-2-1	-				2	3	1-1-2	-				1	1	1-0-0	-				1	1	0-1-0	-				2	2	0-2-1	-				86.2	p120 isoform 2
gi|27924355	faf1	2	3	2-1-2	-				2	1	2-0-0	-				1	1	0-0-1	-				1	1	1-0-0	-				1	1	0-1-0	-				2	2	0-1-2	-				0	Faf1-prov protein [Xenopus laevis]
gi|46249457	apoo	2	1	2-0-0	-				1	2	0-1-1	-				2	2	1-0-2	-				1	2	1-1-0	-				1	2	0-1-1	-				2	2	1-0-2	-				0	MGC79016 protein [Xenopus laevis]
gi|46249612	psme3	1	2	1-0-1	-				1	1	0-1-0	-				1	2	1-0-1	-				2	2	0-2-1	-				2	3	1-2-1	-				2	2	0-2-1	-				0	Psme3 protein [Xenopus laevis]
gi|47124933	LOC431830	1	2	1-0-1	-				2	3	1-1-2	-				1	3	1-1-1	-				1	3	1-1-1	-				2	3	2-2-2	-				2	3	2-2-2	-				67.6	LOC431830 protein
gi|49116832	dhrs7	1	2	1-0-1	-				1	2	1-1-0	-				2	1	0-2-0	-				1	3	1-1-1	-				2	3	2-2-1	-				2	2	0-2-2	-				0	MGC80755 protein [Xenopus laevis]
gi|50418279	nup50	2	3	2-1-1	-				1	2	0-1-1	-				1	3	1-1-1	-				1	1	1-0-0	-				2	3	2-2-1	-				2	2	0-2-1	-				0	LOC503675 protein [Xenopus laevis]
gi|51513381	nans	1	2	1-0-1	-				2	3	2-1-1	-				1	1	0-1-0	-				2	1	2-0-0	-				2	3	2-2-1	-				1	2	0-1-1	-				0	MGC84329 protein [Xenopus laevis]
gi|54311219	bud31	1	2	1-1-0	-				1	2	0-1-1	-				2	2	1-0-2	-				2	1	0-0-2	-				1	1	0-0-1	-				2	2	1-0-2	-				0	LOC495325 protein [Xenopus laevis]
gi|56789608	LOC496243	2	1	2-0-0	-				1	2	1-0-1	-				1	3	1-1-1	-				2	1	0-0-2	-				1	2	0-1-1	-				2	3	2-1-1	-				55.1	LOC496243 protein
gi|62203134	LOC443572	1	2	1-0-1	-				1	3	1-1-1	-				2	2	0-1-2	-				2	2	2-0-2	-				2	3	2-1-1	-				1	3	1-1-1	-				66.2	LOC443572 protein
gi|62825931	LOC733226	2	3	2-1-1	-				1	3	1-1-1	-				2	3	2-1-1	-				2	3	1-1-2	-				1	2	1-1-0	-				1	3	1-1-1	-				31.4	LOC733226 protein
gi|82180232	elp4	2	3	1-1-2	-				2	2	0-1-2	-				2	2	1-0-2	-				1	3	1-1-1	-				1	1	0-1-0	-				1	2	0-1-1	-				0	RecName: Full=Elongator complex protein 4
gi|1065162	sod1-b	1	3	1-1-1	-				2	2	2-1-0	-				2	3	1-1-2	-				1	3	1-1-1	-				1	3	1-1-1	-				1	2	0-1-1	-				0	Chain B, Three-Dimensional Structure Of Xenopus Laevis Cu,Zn Superoxide Dismutase B Determined By X-Ray Crystallography At 1.5 Angstroms Resolution
gi|139635	-	2	3	2-1-1	-				1	3	1-1-1	-				2	3	1-1-2	-				1	2	1-1-0	-				1	1	0-1-0	-				1	2	0-1-1	-				7.8	Vitellogenin-A1 precursor (VTG A1)
gi|147907138	sh3glb2	1	3	1-1-1	-				1	3	1-1-1	-				2	3	1-1-2	-				2	2	2-0-1	-				1	2	0-1-1	-				1	2	1-0-1	-				0	SH3-domain GRB2-like endophilin B2 [Xenopus laevis]
gi|148223780	arsh	2	2	2-1-0	-				1	2	0-1-1	-				1	2	0-1-1	-				1	2	1-1-0	-				2	2	0-1-2	-				1	1	0-1-0	-				0	MGC82105 protein precursor [Xenopus laevis]
gi|148226591	gmfb	1	2	1-0-1	-				2	3	2-1-1	-				2	3	1-2-2	-				1	1	1-0-0	-				1	2	1-1-0	-				1	1	0-0-1	-				0	uncharacterized protein LOC495362 [Xenopus laevis]
gi|148227091	tbc1d23	2	3	2-1-1	-				1	3	1-1-1	-				1	3	1-1-1	-				1	3	1-1-1	-				2	1	0-0-2	-				1	2	1-0-1	-				0	TBC1 domain family member 23 [Xenopus laevis]
gi|148229868	api5-a	2	1	2-0-0	-				1	1	0-0-1	-				2	1	0-0-2	-				1	1	1-0-0	-				1	1	1-0-0	-				1	1	1-0-0	-				0	apoptosis inhibitor 5-A [Xenopus laevis]
gi|148231392	klhdc4	1	1	1-0-0	-				1	2	0-1-1	-				1	1	1-0-0	-				1	3	1-1-1	-				2	3	1-1-2	-				2	2	0-1-2	-				0	kelch domain containing 4 [Xenopus laevis]
gi|148232288	lztfl1	1	2	1-1-0	-				1	3	1-1-1	-				2	3	1-1-2	-				2	3	2-1-1	-				1	3	1-1-1	-				1	3	1-1-1	-				0	leucine zipper transcription factor-like 1 [Xenopus laevis]
gi|148234581	stk25	1	1	1-0-0	-				2	1	0-0-2	-				2	1	0-0-2	-				1	1	1-0-0	-				1	1	1-0-0	-				1	2	1-0-1	-				0	serine/threonine kinase 25 [Xenopus laevis]
gi|168693511	-	1	3	1-1-1	-				2	3	2-2-1	-				2	3	2-1-1	-				1	3	1-1-1	-				1	2	1-1-0	-				1	2	0-1-1	-				0	baculoviral IAP repeat-containing protein 7-B [Xenopus laevis]
gi|189442240	acsl4	2	1	2-0-0	-				1	2	1-0-1	-				1	2	0-1-1	-				1	3	1-1-1	-				1	3	1-1-1	-				2	3	1-1-2	-				0	LOC100174803 protein [Xenopus laevis]
gi|322967577	patl1	1	2	0-1-1	-				1	2	1-0-1	-				1	1	1-0-0	-				1	2	0-1-1	-				2	3	1-2-1	-				2	1	0-2-0	-				80.1	RecName: Full=Protein PAT1 homolog 1; AltName: Full=PAT1-like protein 1; AltName: Full=Protein PAT1 homolog b; Short=Pat1b; Short=xPat1b
gi|46250048	eif2b1	2	3	2-1-1	-				1	2	0-1-1	-				2	2	1-0-2	-				1	2	1-1-0	-				1	1	0-0-1	-				1	2	0-1-1	-				0	MGC78997 protein [Xenopus laevis]
gi|47123122	dcaf8	1	2	0-1-1	-				2	1	0-0-2	-				1	2	0-1-1	-				2	3	2-1-1	-				1	2	1-1-0	-				1	2	0-1-1	-				0	Wdr42a protein [Xenopus laevis]
gi|49116091	rtca	2	3	2-1-1	-				2	3	1-1-2	-				1	3	1-1-1	-				1	1	0-0-1	-				1	2	1-0-1	-				1	2	0-1-1	-				0	MGC84552 protein [Xenopus laevis]
gi|49256056	aldh18a1	2	3	2-1-1	-				1	2	1-1-0	-				1	3	1-1-1	-				2	3	1-2-1	-				1	1	0-0-1	-				1	2	0-1-1	-				0	MGC81784 protein [Xenopus laevis]
gi|51874015	ap2s1	2	3	2-1-1	-				2	3	2-1-2	-				1	3	1-1-1	-				1	2	1-1-0	-				1	3	1-1-1	-				1	2	0-1-1	-				0	MGC85224 protein [Xenopus laevis]
gi|64647	sod1-a	1	1	0-0-1	-				2	2	1-2-0	-				1	1	1-0-0	-				1	1	1-0-0	-				2	2	0-1-2	-				1	1	0-0-1	-				15.6	Cu-Zn superoxide dismutase C-terminal fragment (150AA)
gi|68303290	RTS	2	1	2-0-0	-				1	2	1-1-0	-				1	2	0-1-1	-				2	3	2-1-1	-				1	1	1-0-0	-				1	2	0-1-1	-				0	RECQL4-helicase-like protein [Xenopus laevis]
gi|82183961	otud6b	1	2	1-0-1	-				1	3	1-1-1	-				1	3	1-1-1	-				2	2	2-1-0	-				1	2	1-0-1	-				2	2	0-2-2	-				0	RecName: Full=OTU domain-containing protein 6B
gi|82235616	spast	2	1	2-0-0	-				1	1	0-0-1	-				2	2	0-1-2	-				1	1	1-0-0	-				1	2	1-1-0	-				1	1	0-0-1	-				0	RecName: Full=Spastin
gi|82244342	arl3	1	2	1-0-1	-				2	2	2-0-2	-				1	2	1-0-1	-				1	1	1-0-0	-				2	1	2-0-0	-				1	1	0-0-1	-				0	RecName: Full=ADP-ribosylation factor-like protein 3
gi|83318221	LOC733431	1	1	0-0-1	-				2	2	2-0-1	-				1	1	0-1-0	-				1	1	1-0-0	-				1	1	0-1-0	-				2	2	0-2-1	-				31	LOC733431 protein
P17690	APOH	1	1	1-0-0	-				2	3	1-2-1	-				2	1	0-0-2	-				1	2	1-1-0	-				1	2	0-1-1	-				1	1	1-0-0	-				38.3	SWISS-PROT:P17690 (Bos taurus) Beta-2-glycoprotein 1 precursor
P08779	KRT16	18	3	18-12-6	-				13	3	10-13-7	-				21	3	14-12-21	-				17	3	2-17-6	-				32	3	3-7-32	-				5	3	5-3-5	-				51.3	SWISS-PROT:P08779 Tax_Id=9606 Gene_Symbol=KRT16 Keratin, type I cytoskeletal 16
Q5XQN5	KRT5	11	3	9-11-7	-				12	3	5-12-5	-				13	3	13-10-9	-				14	3	5-14-7	-				30	3	5-8-30	-				9	3	7-5-9	-				62.9	SWISS-PROT:Q5XQN5 (Bos taurus) Keratin, type II cytoskeletal 5
gi|148224586	sf3a1	13	3	10-13-4	-				10	3	6-10-6	-				10	3	10-6-7	-				7	3	3-3-7	-				5	3	5-4-5	-				4	3	1-4-3	-				0	MGC80562 protein [Xenopus laevis]
gi|148223067	mcm4-b	23	3	23-4-7	-				9	3	7-9-9	-				14	3	7-5-14	-				8	3	6-7-8	-				12	3	6-8-12	-				7	2	0-7-6	-				0	DNA replication licensing factor mcm4-B [Xenopus laevis]
gi|161611735	ybx2-b	7	3	7-5-5	-				15	3	6-6-15	-				18	3	6-7-18	-				9	3	7-9-5	-				7	3	6-7-5	-				9	3	5-9-4	-				0	Csda-A protein [Xenopus laevis]
gi|1079288	-	13	3	13-1-4	-				8	3	7-2-8	-				8	3	7-6-8	-				4	3	4-3-2	-				5	3	4-5-3	-				5	3	1-3-5	-				104.4	DNA mismatch repair protein MSH2 - African clawed frog
gi|27694751	phb	10	3	10-5-5	-				7	3	7-5-3	-				4	3	4-3-3	-				8	3	8-5-5	-				5	3	4-5-2	-				3	3	1-2-3	-				0	MGC53103 protein [Xenopus laevis]
gi|52221154	umps	8	3	8-4-6	-				9	3	4-4-9	-				8	3	4-5-8	-				4	3	3-2-4	-				4	3	3-4-3	-				4	3	1-3-4	-				0	LOC494728 protein [Xenopus laevis]
gi|148228118	nup155	16	3	16-4-3	-				6	3	3-5-6	-				8	3	5-6-8	-				6	3	6-5-5	-				6	3	4-6-4	-				5	3	5-4-2	-				0	nucleoporin 155kDa [Xenopus laevis]
gi|148232844	ap2m1	9	3	9-3-5	-				4	3	2-2-4	-				6	3	4-2-6	-				6	3	6-4-4	-				3	3	2-3-3	-				3	3	2-2-3	-				0	uncharacterized protein LOC432171 [Xenopus laevis]
gi|46249638	ndufa10	7	3	7-4-5	-				6	3	5-6-5	-				8	3	5-8-7	-				4	3	4-2-4	-				3	3	1-3-1	-				3	3	3-1-2	-				0	Ndufa10b protein [Xenopus laevis]
gi|28201889	ruvbl1	13	3	13-6-6	-				7	3	6-7-7	-				10	3	5-3-10	-				5	3	3-5-4	-				4	3	4-4-4	-				6	3	4-6-6	-				50.4	RuvB-like 1 (Pontin)
gi|47937461	lta4h	12	2	12-0-5	-				6	3	6-1-1	-				5	2	1-0-5	-				11	3	11-4-6	-				6	3	6-5-6	-				5	2	0-3-5	-				0	MGC78867 protein [Xenopus laevis]
gi|50415403	-	15	3	15-7-7	-				12	3	9-7-12	-				13	3	9-10-13	-				7	3	6-5-7	-				7	3	3-7-6	-				5	2	0-5-5	-				67.3	Unknown (protein for MGC:82969)
gi|147900712	sf3b2	14	3	9-14-4	-				8	3	4-8-7	-				11	3	11-6-7	-				9	3	6-2-9	-				4	3	4-4-4	-				4	3	4-4-4	-				0	splicing factor 3b, subunit 2, 145kDa [Xenopus laevis]
gi|82230022	eif3b	17	3	17-8-5	-				8	3	8-5-7	-				5	3	4-3-5	-				6	3	6-5-3	-				7	3	3-7-5	-				6	3	3-4-6	-				0	RecName: Full=Eukaryotic translation initiation factor 3 subunit B; Short=eIF3b; AltName: Full=Eukaryotic translation initiation factor 3 subunit 9; AltName: Full=eIF-3-eta
gi|115528353	fen1-a	7	3	7-2-2	-				4	2	0-4-3	-				4	2	4-0-4	-				2	1	0-0-2	-				3	3	1-2-3	-				2	2	0-1-2	-				0	Fen1-A protein [Xenopus laevis]
gi|148228350	ttf2	6	2	6-2-0	-				3	3	2-3-1	-				5	3	5-4-2	-				4	3	2-2-4	-				2	3	2-1-1	-				2	3	2-2-1	-				0	transcription termination factor, RNA polymerase II [Xenopus laevis]
gi|213625054	stat3.1	6	3	6-2-3	-				5	3	2-3-5	-				4	3	3-2-4	-				3	3	2-1-3	-				2	2	0-2-2	-				2	2	0-2-1	-				0	Stat 3 [Xenopus laevis]
gi|11035016	ISWI	14	3	14-3-4	-				5	2	4-5-0	-				6	2	6-2-0	-				5	3	3-3-5	-				5	2	0-5-2	-				5	2	0-5-2	-				122.1	imitation switch ISWI
gi|147901564	lig1	16	3	16-4-9	-				10	3	3-5-10	-				13	3	6-3-13	-				7	3	5-7-4	-				6	3	5-6-6	-				5	3	3-4-5	-				0	DNA ligase 1 [Xenopus laevis]
gi|49670432	eif3g-a	4	3	4-1-2	-				4	3	2-1-4	-				5	3	1-1-5	-				2	3	2-1-2	-				2	3	1-2-2	-				2	3	2-2-1	-				0	Eif3s4-prov protein [Xenopus laevis]
gi|58399498	fabp4	3	2	3-0-3	-				4	3	4-4-4	-				5	3	1-1-5	-				2	2	2-1-0	-				4	3	1-4-2	-				1	1	0-0-1	-				0	MGC84940 protein [Xenopus laevis]
gi|116487817	tacc3	4	3	4-3-2	-				8	3	4-1-8	-				6	3	3-5-6	-				3	3	3-2-3	-				3	3	3-3-3	-				3	3	1-3-2	-				0	Tacc3 protein [Xenopus laevis]
gi|148222071	fkbp4	4	3	4-1-4	-				6	3	2-2-6	-				8	3	2-2-8	-				2	3	2-2-1	-				4	3	4-3-2	-				3	2	0-3-3	-				0	FK506 binding protein 4, 59kDa [Xenopus laevis]
gi|223005908	kif13b	7	2	7-3-0	-				4	2	0-2-4	-				7	3	2-3-7	-				4	3	4-1-1	-				4	3	4-1-2	-				1	3	1-1-1	-				0	kinesin family member 13B [Xenopus laevis]
gi|27370840	XELAEV_18010392mg	12	3	12-5-3	-				4	3	2-4-3	-				5	3	4-2-5	-				5	3	5-5-5	-				5	3	4-5-5	-				3	3	2-3-2	-				0	MGC52538 protein [Xenopus laevis]
gi|160420263	pak2	16	3	16-4-6	-				7	3	4-5-7	-				10	3	3-3-10	-				4	3	4-2-4	-				8	3	5-8-4	-				5	3	2-5-2	-				0	p21-activated kinase 2 [Xenopus laevis]
gi|148230088	phb	10	3	10-4-5	-				6	3	6-5-1	-				4	3	4-2-3	-				6	3	6-3-4	-				4	3	4-3-1	-				2	3	1-1-2	-				0	uncharacterized protein LOC379509 [Xenopus laevis]
gi|126631432	-	5	2	5-0-1	-				2	2	0-1-2	-				3	1	0-0-3	-				3	2	1-0-3	-				2	2	2-0-2	-				1	1	0-1-0	-				30	Unknown (protein for IMAGE:6939089)
gi|82181794	vac14	5	2	5-0-1	-				2	2	0-1-2	-				3	2	1-0-3	-				3	2	3-0-1	-				2	3	2-2-1	-				1	2	0-1-1	-				0	RecName: Full=Protein VAC14 homolog
gi|147905808	MGC82073	11	1	11-0-0	-				3	2	2-0-3	-				5	2	0-2-5	-				3	3	2-1-3	-				5	3	2-3-5	-				4	2	0-4-4	-				0	MGC82073 protein [Xenopus laevis]
gi|134024833	LOC733291	18	3	18-1-12	-				13	3	13-3-2	-				8	3	4-1-8	-				22	3	22-6-7	-				10	3	8-10-5	-				6	3	2-3-6	-				102.6	LOC733291 protein
gi|147898604	ndufa10	6	3	6-1-3	-				3	3	3-3-3	-				6	3	2-5-6	-				3	3	3-1-2	-				2	2	2-2-0	-				3	2	3-1-0	-				0	NADH dehydrogenase (ubiquinone) 1 alpha subcomplex, 10, 42kDa [Xenopus laevis]
gi|147902473	ddx1	20	3	20-6-6	-				6	3	3-6-6	-				9	3	4-5-9	-				7	3	7-6-6	-				6	3	4-6-5	-				8	3	2-8-4	-				0	ATP-dependent RNA helicase DDX1 [Xenopus laevis]
gi|27924277	ddx3x	20	2	20-4-0	-				7	2	4-7-0	-				8	2	3-0-8	-				7	3	6-5-7	-				7	3	7-6-4	-				7	2	2-0-7	-				0	Pl10-prov protein [Xenopus laevis]
gi|148230905	pak3	7	3	7-1-3	-				2	3	1-2-2	-				4	3	1-1-4	-				3	2	2-0-3	-				3	3	3-3-2	-				2	3	1-2-1	-				0	p21-activated kinase 3 [Xenopus laevis]
gi|51950276	rnpep	7	2	7-0-2	-				3	1	3-0-0	-				4	3	1-1-4	-				3	3	3-2-2	-				2	3	2-1-2	-				2	2	1-0-2	-				0	MGC82089 protein [Xenopus laevis]
gi|148226064	rcc2	5	3	5-2-3	-				1	2	1-0-1	-				2	2	2-0-1	-				2	3	2-2-1	-				2	3	2-1-1	-				2	1	0-0-2	-				0	protein RCC2 homolog [Xenopus laevis]
gi|148229908	dctn4	3	2	3-1-0	-				3	2	1-0-3	-				2	2	1-0-2	-				3	3	3-2-3	-				1	2	1-1-0	-				1	2	0-1-1	-				0	dynactin 4 (p62) [Xenopus laevis]
gi|148234316	idh3b	3	3	3-1-2	-				3	3	3-2-2	-				3	3	2-2-3	-				1	1	1-0-0	-				1	2	1-0-1	-				2	2	1-0-2	-				0	isocitrate dehydrogenase 3 (NAD+) beta [Xenopus laevis]
gi|29351641	sec22l1b	1	3	1-1-1	-				1	2	1-1-0	-				2	2	0-1-2	-				3	3	3-2-1	-				3	3	1-3-2	-				3	3	1-1-3	-				25.2	Sec22l1b protein
gi|67678466	LOC443634	3	3	3-1-1	-				3	3	1-1-3	-				3	3	2-1-3	-				1	3	1-1-1	-				2	3	2-1-1	-				1	3	1-1-1	-				0	LOC443634 protein [Xenopus laevis]
gi|82236536	kcmf1	3	1	3-0-0	-				1	2	0-1-1	-				3	2	0-1-3	-				3	2	3-0-2	-				1	2	0-1-1	-				2	2	2-0-1	-				0	RecName: Full=E3 ubiquitin-protein ligase KCMF1
gi|148231793	sult1e1	6	3	6-1-2	-				1	3	1-1-1	-				3	3	1-1-3	-				3	3	3-1-2	-				4	3	2-4-3	-				2	3	1-2-1	-				0	sulfotransferase family 1E, estrogen-preferring, member 1 [Xenopus laevis]
gi|325652019	ppan	3	1	0-3-0	-				4	1	0-4-0	-				1	1	1-0-0	-				6	1	0-0-6	-				2	1	0-0-2	-				3	1	0-0-3	-				0	suppressor of SWI4 1 homolog b [Xenopus laevis]
gi|51258556	nup85	6	3	6-1-1	-				2	2	0-1-2	-				4	3	4-2-3	-				3	3	2-1-3	-				2	1	0-2-0	-				2	2	1-2-0	-				0	MGC86335 protein [Xenopus laevis]
gi|82180911	tmem263-a	3	3	1-1-3	-				2	3	1-1-2	-				2	2	0-1-2	-				5	3	2-5-1	-				5	3	2-5-1	-				2	3	1-2-1	-				0	RecName: Full=UPF0444 transmembrane protein C12orf23 homolog A
gi|82228155	rbbp4-a	6	3	6-1-1	-				3	3	3-2-3	-				4	3	2-2-4	-				2	3	1-1-2	-				2	3	2-2-1	-				2	2	0-1-2	-				0	RecName: Full=Histone-binding protein RBBP4-A; AltName: Full=Retinoblastoma-binding protein 4-A; Short=RBBP-4-A; AltName: Full=Retinoblastoma-binding protein p48-A
gi|148224415	ldhb	3	1	0-0-3	-				8	2	0-8-4	-				9	3	7-3-9	-				6	3	3-6-2	-				8	3	2-4-8	-				2	2	1-0-2	-				36.4	lactate dehydrogenase 2, B chain
gi|27694806	rangap1	9	3	9-4-3	-				8	3	5-4-8	-				4	3	3-4-4	-				8	3	8-3-4	-				4	3	3-4-3	-				3	3	2-3-2	-				0	Rangap1-prov protein [Xenopus laevis]
gi|49117032	dnmt1	13	2	13-0-6	-				4	2	4-1-0	-				2	1	2-0-0	-				6	3	6-2-2	-				5	3	4-5-3	-				6	3	4-3-6	-				168	Dnmt1 protein
gi|120538008	gsta1	7	3	7-2-4	-				5	3	5-2-4	-				4	3	2-4-2	-				3	3	3-3-3	-				2	3	1-2-2	-				2	3	1-2-2	-				0	LOC100036921 protein [Xenopus laevis]
gi|148224764	orc1	7	3	7-1-2	-				5	2	3-0-5	-				4	3	1-2-4	-				3	3	2-2-3	-				3	2	3-3-0	-				1	2	0-1-1	-				0	origin recognition complex, subunit 1 [Xenopus laevis]
gi|32450616	ftcd	11	3	11-1-4	-				5	3	5-3-3	-				7	3	4-2-7	-				3	3	3-3-2	-				4	3	4-4-2	-				4	1	0-0-4	-				0	MGC64458 protein [Xenopus laevis]
gi|148230198	coro1c	8	3	8-4-3	-				2	2	2-2-0	-				3	2	3-2-0	-				3	3	3-3-2	-				3	3	3-2-3	-				3	3	1-3-2	-				53.7	coronin, actin binding protein, 1C
gi|148229497	rtn4	5	3	5-4-2	-				4	3	2-4-4	-				4	3	4-4-4	-				10	3	8-6-10	-				10	3	6-10-5	-				10	3	2-10-5	-				0	reticulon 4 [Xenopus laevis]
gi|110468094	KHC	13	3	13-2-4	-				11	3	4-2-11	-				11	3	4-2-11	-				6	3	3-6-4	-				5	3	3-4-5	-				4	3	2-4-3	-				109.8	kinesin heavy chain
ENSEMBL:ENSBTAP00000018229	-	5	3	5-4-2	-				4	2	4-4-0	-				4	2	4-4-0	-				4	3	4-4-3	-				2	3	2-2-2	-				11	3	11-4-2	-				53.7	(Bos taurus) 54 kDa protein
gi|1129173	kif15-a	10	3	10-1-3	-				6	3	2-3-6	-				5	3	1-1-5	-				2	3	1-2-1	-				5	3	5-1-2	-				2	3	1-2-1	-				0	KLP2 protein [Xenopus laevis]
gi|54261493	LOC495269	9	3	9-1-3	-				4	3	3-4-1	-				3	2	0-3-3	-				5	3	5-3-2	-				7	3	2-4-7	-				2	3	1-1-2	-				37.5	LOC495269 protein
gi|71679806	-	4	3	4-2-3	-				3	3	3-2-3	-				5	3	1-1-5	-				5	3	5-2-3	-				2	2	0-2-1	-				1	2	0-1-1	-				25.6	Unknown (protein for MGC:114977)
gi|125858664	LOC100037222	4	3	4-1-3	-				2	3	2-2-1	-				2	3	1-1-2	-				1	2	0-1-1	-				2	3	1-2-2	-				4	3	1-4-2	-				48.6	LOC100037222 protein
gi|147904156	aimp2	5	3	5-1-2	-				2	3	2-1-2	-				2	3	2-2-2	-				3	3	3-1-1	-				2	3	1-2-1	-				1	3	1-1-1	-				0	aminoacyl tRNA synthetase complex-interacting multifunctional protein 2 [Xenopus laevis]
gi|148230491	calr	2	2	2-0-1	-				2	2	2-1-0	-				1	2	1-1-0	-				3	3	2-1-3	-				5	3	2-5-4	-				2	2	0-1-2	-				0	calreticulin precursor [Xenopus laevis]
gi|148232302	gga1	4	3	4-2-1	-				2	3	1-2-2	-				4	2	0-1-4	-				2	3	1-2-2	-				2	3	1-2-1	-				1	3	1-1-1	-				0	golgi-associated, gamma adaptin ear containing, ARF binding protein 1 [Xenopus laevis]
gi|206984869	ap3m2	5	3	5-1-1	-				1	3	1-1-1	-				2	2	0-1-2	-				2	3	1-2-1	-				3	3	1-3-2	-				2	2	0-2-1	-				0	unnamed protein product [Xenopus laevis]
gi|50414914	ilf3-b	4	3	4-1-1	-				2	3	1-1-2	-				4	3	1-1-4	-				1	1	0-0-1	-				2	2	1-0-2	-				2	3	1-2-1	-				0	Unknown (protein for MGC:80491) [Xenopus laevis]
gi|125654	raf1	2	2	2-0-2	-				1	2	1-1-0	-				1	2	1-0-1	-				3	2	3-1-0	-				2	2	0-2-2	-				1	3	1-1-1	-				0	RecName: Full=RAF proto-oncogene serine/threonine-protein kinase; AltName: Full=C-RAF
gi|147901727	snrpb	3	3	3-1-2	-				2	3	1-1-2	-				1	3	1-1-1	-				1	3	1-1-1	-				2	2	0-2-2	-				1	3	1-1-1	-				0	small nuclear ribonucleoprotein polypeptides B and B1 [Xenopus laevis]
gi|147902437	nufip2	1	3	1-1-1	-				1	3	1-1-1	-				3	2	1-3-0	-				1	3	1-1-1	-				2	3	2-2-2	-				2	2	0-2-1	-				0	nuclear fragile X mental retardation protein interacting protein 2 [Xenopus laevis]
gi|147904720	pus7	3	3	3-1-2	-				1	3	1-1-1	-				2	3	1-2-1	-				1	3	1-1-1	-				2	3	1-1-2	-				1	2	0-1-1	-				0	pseudouridylate synthase 7 homolog [Xenopus laevis]
gi|148225041	apex1	2	3	2-1-1	-				1	3	1-1-1	-				3	3	1-1-3	-				1	3	1-1-1	-				2	2	2-1-0	-				1	2	1-1-0	-				0	APEX nuclease (multifunctional DNA repair enzyme) 1 [Xenopus laevis]
gi|148227482	gkap1-a	3	3	3-2-1	-				2	3	1-1-2	-				2	2	1-0-2	-				1	2	0-1-1	-				1	2	0-1-1	-				1	2	0-1-1	-				0	G kinase-anchoring protein 1-A [Xenopus laevis]
gi|148229310	cops8	3	3	3-1-1	-				1	2	0-1-1	-				2	1	2-0-0	-				1	1	0-1-0	-				2	2	1-2-0	-				1	1	0-0-1	-				0	COP9 constitutive photomorphogenic homolog subunit 8 [Xenopus laevis]
gi|148229332	mgst3	3	3	3-1-1	-				1	1	0-0-1	-				1	1	0-0-1	-				2	3	2-1-2	-				2	2	0-2-1	-				1	2	0-1-1	-				0	uncharacterized protein LOC495981 [Xenopus laevis]
gi|148230276	pitpna	2	2	2-0-1	-				2	2	1-0-2	-				3	1	0-0-3	-				1	1	1-0-0	-				1	1	1-0-0	-				1	3	1-1-1	-				0	phosphatidylinositol transfer protein, alpha [Xenopus laevis]
gi|148231271	aldh9a1	1	3	1-1-1	-				2	3	1-1-2	-				3	3	1-1-3	-				1	3	1-1-1	-				2	3	1-1-2	-				1	2	0-1-1	-				0	aldehyde dehydrogenase 9 family, member A1 [Xenopus laevis]
gi|148231627	sh3gl1	1	1	0-0-1	-				1	2	1-0-1	-				2	1	0-0-2	-				2	3	2-1-1	-				3	3	3-1-1	-				1	1	0-1-0	-				0	SH3-domain GRB2-like 1 [Xenopus laevis]
gi|148234178	ctu1	3	3	3-1-1	-				1	3	1-1-1	-				2	3	1-2-1	-				1	3	1-1-1	-				2	2	1-2-0	-				1	3	1-1-1	-				0	cytoplasmic tRNA 2-thiolation protein 1 [Xenopus laevis]
gi|148235539	col4a3bp	3	2	3-0-2	-				1	2	1-1-0	-				1	2	0-1-1	-				2	3	2-1-2	-				2	3	1-2-2	-				1	2	0-1-1	-				0	collagen type IV alpha-3-binding protein [Xenopus laevis]
gi|1710625	-	2	2	0-1-2	-				2	2	2-0-2	-				3	3	1-1-3	-				1	3	1-1-1	-				1	2	1-0-1	-				1	2	0-1-1	-				0	RecName: Full=Heterogeneous nuclear ribonucleoprotein A3 homolog 1; AltName: Full=hnRNP A3(A)
gi|27469870	eif5	1	3	1-1-1	-				1	3	1-1-1	-				3	2	1-0-3	-				1	1	0-0-1	-				2	2	1-0-2	-				2	1	0-0-2	-				0	Eif5-prov protein [Xenopus laevis]
gi|47937458	polr1c	3	2	3-2-0	-				2	1	0-0-2	-				1	1	0-0-1	-				2	1	2-0-0	-				1	2	1-1-0	-				1	1	0-1-0	-				0	MGC78824 protein [Xenopus laevis]
gi|50415440	LOC445871	3	3	3-1-2	-				1	2	1-0-1	-				1	2	1-0-1	-				2	2	2-1-0	-				1	1	0-1-0	-				2	1	0-0-2	-				34.6	LOC445871 protein
gi|57032700	pbk	3	1	3-0-0	-				2	1	0-0-2	-				2	2	0-1-2	-				1	1	0-0-1	-				1	3	1-1-1	-				1	1	0-1-0	-				0	LOC496340 protein [Xenopus laevis]
gi|71679876	-	3	2	3-0-1	-				1	3	1-1-1	-				2	2	0-2-1	-				2	3	1-2-2	-				1	2	0-1-1	-				1	2	0-1-1	-				51.3	Unknown (protein for MGC:115069)
gi|147901237	ssb-a	7	3	7-5-2	-				3	3	1-3-2	-				3	3	3-1-1	-				1	3	1-1-1	-				3	3	1-1-3	-				2	3	1-2-2	-				0	lupus La protein homolog A [Xenopus laevis]
gi|49899736	LOC445827	5	3	5-1-1	-				7	3	1-7-4	-				7	2	3-0-7	-				1	1	1-0-0	-				4	3	2-2-4	-				3	1	0-0-3	-				57.8	LOC445827 protein
gi|83405215	eml4	21	3	21-5-5	-				10	3	6-5-10	-				15	3	6-3-15	-				7	3	6-3-7	-				8	3	8-8-5	-				6	3	3-5-6	-				0	MGC132199 protein [Xenopus laevis]
A2I7N0	SERPINA3-4	2	2	2-0-1	-				4	1	0-4-0	-				5	2	5-0-3	-				4	1	0-4-0	-				2	2	0-2-1	-				9	2	9-1-0	-				46.3	TREMBL:A2I7N0;Q28922;Q3ZEJ6 (Bos taurus) SERPINA3-4
gi|52354639	znf830	2	2	2-0-2	-				3	1	0-0-3	-				4	2	0-2-4	-				2	2	1-0-2	-				1	2	1-0-1	-				1	1	0-1-0	-				0	LOC494773 protein [Xenopus laevis]
gi|190610686	-	9	3	9-2-3	-				7	3	3-4-7	-				8	3	3-5-8	-				4	3	4-3-4	-				4	3	4-1-3	-				2	3	2-2-2	-				134.3	plasma membrane calcium ATPase 1b
gi|28280043	txndc5	1	1	1-0-0	-				3	3	2-1-3	-				4	3	1-1-4	-				2	3	2-1-1	-				5	3	3-3-5	-				2	2	0-2-2	-				0	Txndc5-prov protein [Xenopus laevis]
gi|33188417	sall4	4	3	4-3-2	-				4	3	1-3-4	-				4	3	2-2-4	-				2	3	2-1-2	-				1	3	1-1-1	-				2	1	0-0-2	-				0	zinc finger transcription factor SALL4 [Xenopus laevis]
gi|34784678	cugbp1-b	6	3	6-1-1	-				3	2	0-1-3	-				3	3	2-3-3	-				2	3	2-2-2	-				1	2	1-1-0	-				2	2	1-2-0	-				0	Cugbp1-b protein [Xenopus laevis]
gi|82181987	farsa-a	6	2	6-1-0	-				2	1	0-0-2	-				2	2	0-1-2	-				3	2	2-0-3	-				3	1	0-3-0	-				1	1	0-0-1	-				0	RecName: Full=Phenylalanyl-tRNA synthetase alpha chain A; AltName: Full=Phenylalanine--tRNA ligase alpha chain A; Short=PheRS
gi|148224889	aldh6a1	11	3	11-4-5	-				6	3	5-3-6	-				9	3	4-6-9	-				3	3	2-2-3	-				3	3	3-3-3	-				5	3	1-5-3	-				0	aldehyde dehydrogenase 6 family, member A1 [Xenopus laevis]
gi|28422180	chd4	24	3	24-4-6	-				15	3	7-5-15	-				12	3	3-6-12	-				10	3	10-7-6	-				6	3	6-4-6	-				5	3	5-3-3	-				0	B230399n07 protein [Xenopus laevis]
gi|50925175	MGC81785	15	3	15-4-3	-				6	3	5-6-3	-				5	3	3-5-3	-				6	3	3-5-6	-				5	3	4-4-5	-				3	3	2-3-2	-				0	MGC81785 protein [Xenopus laevis]
gi|148238171	cpne1	12	2	12-0-4	-				5	2	5-3-0	-				4	3	3-2-4	-				4	2	4-3-0	-				4	3	1-4-3	-				3	2	0-2-3	-				0	MGC82415 protein [Xenopus laevis]
gi|147898923	kars	8	3	8-3-3	-				4	3	1-3-4	-				5	3	5-3-5	-				2	2	1-0-2	-				3	3	1-1-3	-				2	1	0-0-2	-				0	lysyl-tRNA synthetase [Xenopus laevis]
gi|51873945	rpl28	6	3	6-1-2	-				4	3	2-1-4	-				7	3	1-2-7	-				3	3	3-1-1	-				2	3	2-2-2	-				2	3	1-1-2	-				0	LOC100101273 protein [Xenopus laevis]
gi|114107914	clta	1	3	1-1-1	-				1	3	1-1-1	-				3	2	0-1-3	-				1	3	1-1-1	-				1	1	1-0-0	-				1	2	0-1-1	-				0	Clta protein [Xenopus laevis]
gi|126631434	LOC100049121	3	3	3-1-1	-				1	3	1-1-1	-				1	3	1-1-1	-				1	3	1-1-1	-				1	2	1-1-0	-				1	2	1-0-1	-				11	LOC100049121 protein
gi|147900943	cfap20	3	2	3-1-0	-				1	1	0-1-0	-				1	1	1-0-0	-				1	3	1-1-1	-				1	3	1-1-1	-				1	1	0-0-1	-				0	MGC82513 protein [Xenopus laevis]
gi|147902154	acaa1	3	3	3-1-1	-				1	2	1-1-0	-				1	2	1-0-1	-				1	2	1-1-0	-				1	3	1-1-1	-				1	2	0-1-1	-				0	3-ketoacyl-CoA thiolase, peroxisomal [Xenopus laevis]
gi|147904531	prkab1	3	3	3-1-1	-				1	3	1-1-1	-				1	2	0-1-1	-				1	1	1-0-0	-				1	1	1-0-0	-				1	1	0-1-0	-				0	protein kinase, AMP-activated, beta 1 non-catalytic subunit [Xenopus laevis]
gi|148232495	ncdn	3	3	3-1-1	-				1	3	1-1-1	-				1	3	1-1-1	-				1	3	1-1-1	-				1	3	1-1-1	-				1	2	0-1-1	-				0	neurochondrin [Xenopus laevis]
gi|148235319	ube2k	1	2	1-1-0	-				3	3	1-2-3	-				1	3	1-1-1	-				1	1	0-0-1	-				1	3	1-1-1	-				1	2	0-1-1	-				0	ubiquitin-conjugating enzyme E2K [Xenopus laevis]
gi|159155457	zw10	3	1	3-0-0	-				1	1	0-1-0	-				1	3	1-1-1	-				1	2	1-0-1	-				1	2	1-1-0	-				1	1	0-0-1	-				0	Zw10 protein [Xenopus laevis]
gi|161611784	LOC100127327	3	3	3-1-1	-				1	3	1-1-1	-				1	3	1-1-1	-				1	2	1-1-0	-				1	1	0-1-0	-				1	3	1-1-1	-				22.7	LOC100127327 protein
gi|47717990	ccnb1	3	2	3-1-0	-				1	1	0-0-1	-				1	1	0-0-1	-				1	1	1-0-0	-				1	2	1-0-1	-				1	2	1-1-0	-				0	LOC398163 protein [Xenopus laevis]
gi|51593470	atp5l	3	2	3-1-0	-				1	3	1-1-1	-				1	3	1-1-1	-				1	2	1-0-1	-				1	1	0-0-1	-				1	1	0-0-1	-				0	MGC85230 protein [Xenopus laevis]
gi|55976497	cops3	1	3	1-1-1	-				3	3	1-1-3	-				1	3	1-1-1	-				1	3	1-1-1	-				1	3	1-1-1	-				1	3	1-1-1	-				0	RecName: Full=COP9 signalosome complex subunit 3; Short=Signalosome subunit 3
gi|77748321	uchl1	3	3	3-1-1	-				1	3	1-1-1	-				1	1	1-0-0	-				1	3	1-1-1	-				1	2	0-1-1	-				1	1	0-0-1	-				0	MGC132191 protein [Xenopus laevis]
gi|148228342	nup205	20	3	20-5-4	-				7	3	3-5-7	-				6	3	5-4-6	-				8	3	7-5-8	-				8	3	7-8-7	-				4	3	3-4-3	-				0	nucleoporin 205kDa [Xenopus laevis]
gi|65060	an3	20	3	20-4-4	-				7	3	5-6-7	-				7	3	3-4-7	-				7	3	6-5-7	-				6	3	6-6-5	-				6	2	0-5-6	-				77.3	ATP dependent RNA helicase
gi|147906935	p4hb	2	2	2-0-2	-				3	3	3-1-2	-				7	3	1-1-7	-				2	3	1-2-2	-				3	3	2-3-3	-				5	2	0-2-5	-				0	prolyl 4-hydroxylase, beta polypeptide [Xenopus laevis]
gi|148237926	capn2.2	7	3	7-1-3	-				3	2	2-0-3	-				5	3	1-1-5	-				3	3	3-1-2	-				3	3	3-2-2	-				1	1	0-0-1	-				0	calpain 2, (m/II) large subunit [Xenopus laevis]
gi|13959688	kif2c	10	3	10-1-3	-				3	3	1-1-3	-				3	3	1-1-3	-				5	3	5-3-5	-				5	3	1-5-2	-				2	3	1-2-2	-				0	RecName: Full=Kinesin-like protein KIF2C; AltName: Full=Kinesin central motor 1; Short=xKCM1
gi|238637251	rad50	6	3	6-1-1	-				4	3	1-1-4	-				5	1	0-0-5	-				1	2	1-0-1	-				2	3	2-1-1	-				3	2	0-3-1	-				0	RAD50 homolog [Xenopus laevis]
gi|54038071	aspscr1	5	3	5-2-5	-				5	3	2-4-5	-				2	3	2-2-1	-				2	3	1-2-2	-				5	3	3-5-2	-				2	3	2-2-2	-				0	LOC495145 protein [Xenopus laevis]
gi|148229513	pum1	1	3	1-1-1	-				4	3	1-1-4	-				3	3	3-2-3	-				3	3	3-2-1	-				2	3	2-1-1	-				1	3	1-1-1	-				0	pumilio homolog 1 [Xenopus laevis]
gi|148232264	asl	2	2	2-0-2	-				4	3	4-3-2	-				3	3	3-1-2	-				1	3	1-1-1	-				3	3	2-3-1	-				1	2	0-1-1	-				0	argininosuccinate lyase [Xenopus laevis]
gi|148234114	MGC81583	4	3	4-2-1	-				2	3	2-2-1	-				3	3	1-1-3	-				3	2	0-3-2	-				1	2	1-1-0	-				1	3	1-1-1	-				0	MGC81583 protein [Xenopus laevis]
gi|153791259	srp68	3	3	3-1-2	-				1	3	1-1-1	-				2	2	1-0-2	-				4	3	3-2-4	-				1	3	1-1-1	-				3	3	1-3-3	-				0	signal recognition particle 68kDa [Xenopus laevis]
gi|46249534	rbp1	4	3	4-1-1	-				1	2	1-0-1	-				3	3	1-1-3	-				3	1	3-0-0	-				2	2	2-0-1	-				1	2	0-1-1	-				0	MGC81232 protein [Xenopus laevis]
gi|48734669	atp5c1	4	3	4-3-2	-				2	3	2-2-1	-				3	3	2-2-3	-				3	3	1-2-3	-				1	2	0-1-1	-				1	2	0-1-1	-				0	Atp5c1-prov protein [Xenopus laevis]
gi|49116875	acat1-b	4	3	4-1-1	-				3	3	3-1-2	-				3	3	2-3-3	-				1	3	1-1-1	-				2	3	2-2-2	-				1	2	0-1-1	-				0	MGC83664 protein [Xenopus laevis]
gi|49257632	dbnl-b	2	2	2-1-0	-				4	3	2-3-4	-				3	3	2-1-3	-				1	3	1-1-1	-				1	3	1-1-1	-				3	2	0-1-3	-				0	MGC84047 protein [Xenopus laevis]
gi|51258315	rps6ka3	13	3	13-2-3	-				5	3	2-3-5	-				5	3	2-1-5	-				4	3	4-3-3	-				4	3	2-4-4	-				3	3	1-3-2	-				0	RSK2 protein [Xenopus laevis]
gi|54311203	abcf3	7	3	7-2-2	-				3	3	1-2-3	-				3	3	2-1-3	-				4	3	4-2-1	-				2	2	0-1-2	-				1	1	0-1-0	-				0	LOC398565 protein [Xenopus laevis]
gi|147902170	scfd1	5	1	5-0-0	-				2	2	1-0-2	-				1	2	0-1-1	-				1	2	1-0-1	-				2	1	2-0-0	-				2	1	0-2-0	-				0	sec1 family domain containing 1 [Xenopus laevis]
gi|260586455	Bcl9	1	1	0-1-0	-				2	3	1-2-1	-				5	3	3-5-1	-				2	3	2-1-2	-				1	3	1-1-1	-				2	3	1-1-2	-				156.7	B-cell lymphoma 9
gi|284507290	-	5	2	5-1-0	-				2	2	0-2-2	-				2	2	1-0-2	-				1	3	1-1-1	-				2	3	1-2-1	-				1	2	0-1-1	-				21.8	glutathione peroxidase 4 a
P02533	KRT14	17	3	13-17-8	-				16	3	9-16-12	-				17	3	14-16-17	-				16	3	3-16-8	-				47	3	5-11-47	-				9	3	8-3-9	-				51.6	SWISS-PROT:P02533 Tax_Id=9606 Gene_Symbol=KRT14 Keratin, type I cytoskeletal 14
gi|214624	myh10	25	3	25-4-7	-				10	3	7-5-10	-				17	3	6-2-17	-				8	3	8-6-7	-				9	3	9-6-4	-				7	3	5-5-7	-				231.1	nonmuscle myosin heavy chain b
gi|82235853	ttc37	22	3	22-4-8	-				8	3	6-6-8	-				7	3	3-3-7	-				7	3	7-2-6	-				9	3	3-9-2	-				4	2	0-4-3	-				0	RecName: Full=Tetratricopeptide repeat protein 37; Short=TPR repeat protein 37; Short=Thespin homolog
gi|147905091	atp6v1a	16	3	16-3-7	-				9	3	9-6-7	-				6	3	6-4-6	-				4	3	4-4-3	-				7	3	4-7-4	-				3	3	3-2-3	-				68.5	hypothetical protein LOC734627
gi|148231041	pgm1	10	3	10-1-5	-				9	3	6-9-1	-				7	3	7-4-2	-				2	2	1-2-0	-				6	3	3-5-6	-				2	2	0-2-2	-				61.6	phosphoglucomutase 1
gi|112419319	nop58	5	3	5-1-1	-				4	2	2-0-4	-				4	2	0-2-4	-				3	2	2-0-3	-				1	3	1-1-1	-				1	1	0-0-1	-				0	MGC78950 protein [Xenopus laevis]
gi|1537064	plk1	6	3	6-3-3	-				2	2	0-1-2	-				2	3	2-2-2	-				1	1	1-0-0	-				3	3	2-3-2	-				4	2	0-1-4	-				0	Plx1 [Xenopus laevis]
gi|46249667	LOC414586	4	2	4-0-4	-				2	3	2-2-2	-				5	2	1-0-5	-				4	1	4-0-0	-				2	3	1-2-1	-				1	2	1-0-1	-				91.6	LOC414586 protein
gi|51895969	strap	5	3	5-1-2	-				4	3	4-3-3	-				4	3	2-4-4	-				3	3	2-2-3	-				1	1	0-0-1	-				1	1	0-0-1	-				0	MGC86380 protein [Xenopus laevis]
gi|52693902	Xtr	7	2	7-2-0	-				3	3	3-1-1	-				2	3	2-2-2	-				2	3	2-1-1	-				3	1	3-0-0	-				1	1	0-1-0	-				216.3	tudor repeat protein Xtr
gi|83406068	tax1bp1	5	2	0-5-1	-				4	3	4-4-4	-				4	3	3-4-1	-				2	1	2-0-0	-				2	1	2-0-0	-				1	1	1-0-0	-				0	LOC414552 protein [Xenopus laevis]
gi|125858782	gtf3a	2	3	2-1-1	-				1	2	0-1-1	-				3	3	1-1-3	-				1	1	0-0-1	-				1	1	0-0-1	-				1	1	0-0-1	-				39.8	Gtf3a protein
gi|147899268	stk38	3	1	3-0-0	-				1	1	0-0-1	-				2	1	0-0-2	-				1	1	0-0-1	-				1	1	1-0-0	-				1	1	0-0-1	-				0	serine/threonine kinase 38 [Xenopus laevis]
gi|147905290	ndc1	1	1	1-0-0	-				1	2	1-0-1	-				1	2	0-1-1	-				2	3	1-2-2	-				1	3	1-1-1	-				3	3	1-3-1	-				0	nucleoporin NDC1 [Xenopus laevis]
gi|148223601	ccdc124	2	2	0-1-2	-				3	3	1-2-3	-				1	2	1-0-1	-				1	3	1-1-1	-				1	3	1-1-1	-				1	2	0-1-1	-				0	coiled-coil domain-containing protein 124-A [Xenopus laevis]
gi|148224004	ints4	1	1	1-0-0	-				2	1	0-0-2	-				3	3	1-1-3	-				1	2	1-0-1	-				1	1	1-0-0	-				1	1	0-0-1	-				0	integrator complex subunit 4 [Xenopus laevis]
gi|148230557	rrm2.2	2	1	2-0-0	-				1	1	0-0-1	-				3	1	0-0-3	-				1	3	1-1-1	-				1	1	0-0-1	-				1	1	1-0-0	-				0	ribonucleotide reductase M2 polypeptide [Xenopus laevis]
gi|148230585	txnl1	3	2	3-0-1	-				1	2	1-1-0	-				2	2	0-1-2	-				1	3	1-1-1	-				1	3	1-1-1	-				1	2	0-1-1	-				0	thioredoxin-like 1 [Xenopus laevis]
gi|148232427	taf9b	3	1	3-0-0	-				1	3	1-1-1	-				2	2	1-0-2	-				1	1	1-0-0	-				1	1	1-0-0	-				1	1	1-0-0	-				0	TAF9B RNA polymerase II, TATA box binding protein (TBP)-associated factor, 31kDa [Xenopus laevis]
gi|148234092	rrm2b	3	3	3-1-1	-				2	2	0-1-2	-				1	2	0-1-1	-				1	1	1-0-0	-				1	1	0-1-0	-				1	1	0-0-1	-				0	ribonucleotide reductase M2 B (TP53 inducible) [Xenopus laevis]
gi|27694937	ddi2	3	2	3-0-1	-				1	2	1-0-1	-				2	1	0-0-2	-				1	2	0-1-1	-				1	3	1-1-1	-				1	1	0-1-0	-				0	MGC53726 protein [Xenopus laevis]
gi|27697084	sars	1	2	1-0-1	-				1	3	1-1-1	-				1	2	0-1-1	-				1	2	1-0-1	-				3	3	2-2-3	-				2	2	0-1-2	-				0	Sars-prov protein [Xenopus laevis]
gi|33416810	XELAEV_18010093mg	3	2	3-0-1	-				1	2	1-1-0	-				2	1	0-0-2	-				1	1	0-1-0	-				1	3	1-1-1	-				1	1	0-0-1	-				0	MGC68999 protein [Xenopus laevis]
gi|46250083	mapk12	2	3	2-1-2	-				1	2	1-0-1	-				1	3	1-1-1	-				3	3	1-3-1	-				1	3	1-1-1	-				1	2	0-1-1	-				0	Mapk12 protein [Xenopus laevis]
gi|49115976	zfr	1	1	1-0-0	-				2	1	0-0-2	-				3	1	0-0-3	-				1	2	1-0-1	-				1	1	1-0-0	-				1	1	0-1-0	-				0	Zfr protein [Xenopus laevis]
gi|49257860	denr	1	2	1-1-0	-				2	3	1-1-2	-				3	3	1-1-3	-				1	2	1-0-1	-				1	1	1-0-0	-				1	1	0-0-1	-				0	MGC84106 protein [Xenopus laevis]
gi|54311191	eef1e1	3	3	3-1-2	-				1	1	0-1-0	-				1	3	1-1-1	-				2	2	0-1-2	-				1	2	0-1-1	-				1	2	0-1-1	-				0	LOC495305 protein [Xenopus laevis]
gi|56269536	isoc1	3	2	3-0-1	-				1	3	1-1-1	-				2	2	1-2-0	-				1	2	1-1-0	-				1	3	1-1-1	-				1	1	0-0-1	-				0	LOC495931 protein [Xenopus laevis]
gi|62739319	mthfsd	3	1	3-0-0	-				1	2	0-1-1	-				2	2	2-0-1	-				1	3	1-1-1	-				1	3	1-1-1	-				1	1	1-0-0	-				0	LOC446264 protein [Xenopus laevis]
gi|82177951	amdhd1	3	3	3-1-1	-				1	3	1-1-1	-				2	3	1-1-2	-				1	3	1-1-1	-				1	3	1-1-1	-				1	3	1-1-1	-				0	RecName: Full=Probable imidazolonepropionase; AltName: Full=Amidohydrolase domain-containing protein 1
gi|148224024	cul3b	9	3	9-1-2	-				2	3	1-1-2	-				3	3	1-3-2	-				3	3	3-1-2	-				3	3	3-1-1	-				3	3	2-3-2	-				89	MGC80402 protein
gi|111185531	g6pd	9	2	9-0-3	-				4	3	2-4-3	-				5	2	3-0-5	-				2	2	2-2-0	-				4	3	2-2-4	-				1	1	0-0-1	-				0	MGC69058 protein [Xenopus laevis]
gi|148236155	ctps1-a	7	2	7-0-1	-				2	3	2-1-1	-				3	2	1-0-3	-				4	2	4-0-2	-				5	3	5-1-3	-				1	1	0-1-0	-				0	CTP synthase 1-A [Xenopus laevis]
gi|147899477	ap1s1	4	2	4-0-1	-				2	2	1-2-0	-				2	3	2-1-1	-				1	3	1-1-1	-				1	1	0-1-0	-				1	2	1-1-0	-				0	adaptor-related protein complex 1, sigma 1 subunit [Xenopus laevis]
gi|147906120	seh1l-b	3	3	3-1-1	-				2	3	1-1-2	-				3	3	1-1-3	-				1	2	0-1-1	-				1	2	0-1-1	-				1	3	1-1-1	-				0	nucleoporin seh1-B [Xenopus laevis]
gi|148222041	rpa3	3	3	3-1-1	-				1	3	1-1-1	-				1	3	1-1-1	-				1	2	1-0-1	-				3	3	3-1-2	-				2	3	1-2-1	-				0	replication protein A3, 14kDa [Xenopus laevis]
gi|148226992	tubgcp3	4	3	4-1-1	-				1	2	0-1-1	-				2	2	2-0-2	-				2	3	1-2-1	-				1	2	1-1-0	-				1	2	1-1-0	-				0	gamma-tubulin complex component 3 homolog [Xenopus laevis]
gi|33416721	hadh	4	2	4-0-2	-				1	1	0-0-1	-				2	2	1-0-2	-				1	2	1-1-0	-				2	1	0-2-0	-				1	1	0-1-0	-				0	Hadhsc-prov protein [Xenopus laevis]
gi|47124794	sas6	2	2	2-0-1	-				3	3	1-1-3	-				3	2	0-1-3	-				1	3	1-1-1	-				1	1	0-0-1	-				1	1	0-0-1	-				0	MGC83825 protein [Xenopus laevis]
gi|47937486	polr3e	4	3	4-1-2	-				2	3	2-1-1	-				1	2	1-0-1	-				1	2	1-0-1	-				2	1	0-2-0	-				1	1	0-0-1	-				0	MGC78924 protein [Xenopus laevis]
gi|50416457	-	4	1	4-0-0	-				1	3	1-1-1	-				2	3	1-1-2	-				1	2	1-0-1	-				2	2	2-0-1	-				1	2	0-1-1	-				0	Unknown (protein for MGC:82601) [Xenopus laevis]
gi|51704106	txnrd3	2	1	0-0-2	-				4	3	4-1-1	-				1	2	1-0-1	-				1	1	1-0-0	-				2	3	2-1-2	-				1	1	0-1-0	-				0	MGC81848 protein [Xenopus laevis]
gi|63021619	hebp2	2	2	2-0-1	-				3	3	1-1-3	-				3	3	1-1-3	-				1	3	1-1-1	-				1	3	1-1-1	-				1	3	1-1-1	-				0	SOUL/heme-binding protein [Xenopus laevis]
gi|68533779	MGC115599	1	2	0-1-1	-				1	1	0-0-1	-				3	1	3-0-0	-				2	3	2-2-1	-				1	1	1-0-0	-				3	2	0-3-1	-				0	MGC115599 protein [Xenopus laevis]
gi|71679865	cops7b	3	1	3-0-0	-				2	1	0-0-2	-				3	1	0-0-3	-				1	2	1-1-0	-				1	2	1-1-0	-				1	1	0-1-0	-				0	MGC114836 protein [Xenopus laevis]
gi|82180389	atp6v1c1	4	3	4-1-1	-				1	2	1-1-0	-				1	1	1-0-0	-				2	3	1-2-1	-				2	3	1-1-2	-				1	2	0-1-1	-				0	RecName: Full=V-type proton ATPase subunit C 1; Short=V-ATPase subunit C 1; AltName: Full=Vacuolar proton pump subunit C 1
gi|82184127	atl2	4	1	4-0-0	-				1	1	1-0-0	-				1	2	0-1-1	-				2	3	2-2-2	-				2	2	0-2-2	-				1	1	0-1-0	-				0	RecName: Full=Atlastin-2; AltName: Full=ADP-ribosylation factor-like protein 6-interacting protein 2; Short=ARL-6-interacting protein 2; Short=Aip-2
gi|11527245	cdc42	4	2	4-2-0	-				3	3	3-2-1	-				3	3	2-3-2	-				9	3	9-3-2	-				9	3	9-1-1	-				4	2	4-0-3	-				0	Rho GTPase Cdc42 [Xenopus laevis]
gi|148225494	ehd1	5	1	5-0-0	-				2	2	1-0-2	-				2	2	0-2-2	-				4	1	4-0-0	-				1	2	1-1-0	-				2	1	0-2-0	-				0	EH-domain containing 1 [Xenopus laevis]
gi|148225758	cops6	6	3	6-1-2	-				2	3	2-1-2	-				3	3	1-2-3	-				2	3	2-2-1	-				2	3	1-2-2	-				1	2	1-1-0	-				0	COP9 signalosome complex subunit 6 [Xenopus laevis]
gi|183985548	LOC100158447	5	3	5-1-1	-				2	3	2-1-2	-				2	3	1-2-2	-				4	3	4-2-1	-				2	3	1-2-1	-				1	3	1-1-1	-				84.3	LOC100158447 protein
gi|47682934	nup160	6	2	6-1-0	-				2	3	2-1-2	-				3	3	2-1-3	-				2	3	1-2-1	-				1	2	1-0-1	-				2	1	0-2-0	-				0	MGC78785 protein [Xenopus laevis]
gi|311819816	mcm6	21	3	21-5-8	-				7	3	6-6-7	-				7	3	5-7-7	-				5	3	5-4-4	-				7	3	3-7-6	-				6	3	1-6-5	-				0	unnamed protein product [Xenopus laevis]
gi|147903805	pola1	24	3	24-2-5	-				11	2	5-0-11	-				9	2	3-0-9	-				6	3	6-5-3	-				6	3	6-3-6	-				6	2	0-5-6	-				0	DNA polymerase alpha catalytic subunit [Xenopus laevis]
gi|57032570	LOC496363	9	3	9-2-3	-				3	3	3-1-2	-				3	2	2-0-3	-				2	3	1-2-2	-				4	3	1-4-1	-				2	3	1-1-2	-				60.7	LOC496363 protein
gi|72679364	LOC734217	10	3	10-3-3	-				6	3	4-2-6	-				6	3	2-5-6	-				2	2	2-0-2	-				3	3	3-2-2	-				3	1	0-3-0	-				56.5	LOC734217 protein
gi|147902858	ralb	4	2	4-0-2	-				3	2	1-0-3	-				2	3	1-1-2	-				4	3	4-1-1	-				1	2	1-0-1	-				1	3	1-1-1	-				0	ras-related protein ralB-B precursor [Xenopus laevis]
gi|48734652	srrt-b	5	2	5-1-0	-				1	2	1-0-1	-				1	2	1-0-1	-				3	3	2-1-3	-				3	3	3-1-1	-				2	2	0-1-2	-				0	LOC398542 protein [Xenopus laevis]
gi|54035264	-	4	3	4-4-1	-				5	2	0-5-1	-				5	3	5-2-1	-				2	3	1-2-2	-				1	2	0-1-1	-				2	2	1-0-2	-				0	LOC495006 protein [Xenopus laevis]
gi|82241269	fxr1-b	7	3	7-2-3	-				3	3	2-2-3	-				5	3	2-3-5	-				2	2	1-0-2	-				3	3	1-3-3	-				1	3	1-1-1	-				0	RecName: Full=Fragile X mental retardation syndrome-related protein 1 homolog B; Short=xFxr1p-B
gi|83318257	acsl1	8	2	8-1-0	-				2	2	0-1-2	-				3	2	0-3-3	-				4	2	4-1-0	-				2	3	2-2-1	-				2	2	0-2-1	-				0	Facl2 protein [Xenopus laevis]
P02662	CSN1S1	1	2	1-1-0	-				7	3	1-7-1	-				3	3	3-3-1	-				3	2	2-0-3	-				5	2	0-1-5	-				2	1	2-0-0	-				23	SWISS-PROT:P02662 Alpha-S1-casein - Bos taurus (Bovine).
gi|1334648	-	1	3	1-1-1	-				1	2	1-1-0	-				5	2	1-0-5	-				3	3	3-1-2	-				2	2	2-1-0	-				2	1	0-2-0	-				52	unnamed protein product
gi|147903661	zc3h7b	5	2	5-1-0	-				2	3	1-1-2	-				3	3	2-3-3	-				2	3	2-1-1	-				1	3	1-1-1	-				1	2	0-1-1	-				0	zinc finger CCCH-type containing 7B [Xenopus laevis]
gi|27924183	canx	5	2	5-0-1	-				1	2	0-1-1	-				1	1	1-0-0	-				3	2	3-1-0	-				2	3	2-2-2	-				2	1	0-2-0	-				0	Canx-prov protein [Xenopus laevis]
gi|300557553	got2	5	3	5-2-3	-				3	3	3-2-2	-				2	3	2-2-2	-				1	3	1-1-1	-				2	3	1-2-2	-				1	2	0-1-1	-				0	unnamed protein product [Xenopus laevis]
gi|50416397	hira	6	3	5-6-6	-				6	3	6-4-4	-				5	3	5-5-3	-				2	3	2-2-2	-				1	2	1-0-1	-				3	2	0-3-3	-				0	Hira-A protein [Xenopus laevis]
gi|50603997	FSCN1	8	2	8-0-3	-				6	3	6-2-1	-				6	2	2-0-6	-				2	2	2-0-1	-				3	2	0-3-1	-				2	2	0-1-2	-				55.2	FSCN1 protein
gi|32450118	atp6v1e1	9	3	9-1-5	-				7	3	1-1-7	-				7	3	2-2-7	-				3	3	3-1-1	-				3	3	1-3-1	-				2	1	0-0-2	-				0	MGC64332 protein [Xenopus laevis]
gi|147903225	got1	4	2	4-0-1	-				6	2	5-6-0	-				5	2	4-0-5	-				1	2	1-1-0	-				5	3	2-5-4	-				1	2	0-1-1	-				0	glutamic-oxaloacetic transaminase 1, soluble (aspartate aminotransferase 1) [Xenopus laevis]
gi|148225911	eftud2	15	3	15-1-3	-				7	3	7-5-5	-				6	3	2-1-6	-				4	3	2-3-4	-				3	3	3-2-2	-				3	2	0-2-3	-				109.7	similar to U5 snRNP-specific protein, 116 kD
gi|147899342	uso1	6	1	6-0-0	-				2	2	1-0-2	-				5	3	1-1-5	-				3	2	3-0-1	-				2	3	2-1-2	-				1	1	1-0-0	-				0	USO1 vesicle docking protein homolog [Xenopus laevis]
gi|28422354	naa10	7	2	7-0-2	-				2	3	2-2-2	-				4	3	1-1-4	-				3	3	3-3-3	-				2	3	2-1-1	-				1	2	0-1-1	-				0	Ard1-prov protein [Xenopus laevis]
gi|28436862	acsl1	7	1	7-0-0	-				2	1	0-0-2	-				3	3	1-1-3	-				4	2	4-0-1	-				2	3	2-1-1	-				1	1	1-0-0	-				0	MGC53832 protein [Xenopus laevis]
gi|147899143	calr	3	2	3-0-1	-				1	1	1-0-0	-				1	1	0-1-0	-				3	3	3-2-2	-				3	3	2-3-3	-				1	2	0-1-1	-				0	calreticulin [Xenopus laevis]
gi|148223179	MGC81975	4	2	4-1-0	-				3	2	0-1-3	-				2	3	1-1-2	-				1	1	0-0-1	-				1	1	0-0-1	-				1	1	0-0-1	-				0	MGC81975 protein [Xenopus laevis]
gi|2582137	ranbp1	4	2	4-0-3	-				3	2	2-3-0	-				1	2	1-1-0	-				1	1	1-0-0	-				2	3	1-1-2	-				1	1	1-0-0	-				0	small GTPase Ran binding protein 1 [Xenopus laevis]
gi|28422198	klc1	4	2	4-0-1	-				3	2	1-0-3	-				2	3	2-1-2	-				1	1	1-0-0	-				1	1	0-1-0	-				1	1	0-1-0	-				0	Kns2-prov protein [Xenopus laevis]
gi|49118127	FFA-1	4	3	4-1-2	-				3	3	2-2-3	-				2	2	0-1-2	-				1	2	1-1-0	-				1	2	1-1-0	-				1	1	1-0-0	-				161.1	FFA-1 protein
gi|66910834	strap	3	3	3-1-1	-				3	3	3-3-2	-				3	3	1-3-2	-				1	3	1-1-1	-				1	3	1-1-1	-				1	3	1-1-1	-				0	Strap protein [Xenopus laevis]
gi|82105075	dna2	5	1	5-0-0	-				1	1	0-0-1	-				2	2	1-0-2	-				1	1	1-0-0	-				2	1	0-2-0	-				1	1	0-0-1	-				0	RecName: Full=DNA2-like helicase; AltName: Full=DNA replication ATP-dependent helicase-like homolog
gi|59805006	smarca4	8	3	8-2-2	-				3	2	3-0-2	-				2	2	2-0-1	-				2	1	2-0-0	-				2	3	1-1-2	-				2	1	0-2-0	-				0	Brg1 [Xenopus laevis]
gi|148228726	chtf18	2	2	2-0-2	-				3	3	1-2-3	-				7	3	1-3-7	-				2	2	2-0-2	-				2	1	0-2-0	-				1	1	0-1-0	-				0	chromosome transmission fidelity protein 18 homolog [Xenopus laevis]
gi|54311504	eif4a3-a	8	3	8-1-1	-				3	3	1-2-3	-				5	3	1-1-5	-				2	3	2-2-2	-				3	3	3-3-2	-				1	3	1-1-1	-				0	Unknown (protein for MGC:85498) [Xenopus laevis]
gi|147900676	edc4	11	3	11-3-3	-				5	3	5-2-3	-				3	3	3-2-3	-				3	3	3-1-3	-				4	1	0-4-0	-				1	1	0-0-1	-				0	enhancer of mRNA-decapping protein 4 [Xenopus laevis]
gi|147903475	kif15-b	13	3	13-1-2	-				6	3	2-2-6	-				4	3	2-1-4	-				2	2	0-1-2	-				5	3	5-2-2	-				2	3	1-2-2	-				0	kinesin-like protein KIF15-B [Xenopus laevis]
gi|171846414	dnmt1	15	3	15-2-6	-				5	3	4-2-5	-				10	3	2-2-10	-				3	3	3-1-2	-				4	3	3-4-2	-				5	3	3-2-5	-				168	LOC100036795 protein
gi|147904637	ap1g1	9	3	9-3-2	-				2	3	2-2-2	-				3	3	2-2-3	-				3	3	2-2-3	-				2	3	2-2-2	-				2	3	2-2-2	-				0	adaptor-related protein complex 1, gamma 1 subunit [Xenopus laevis]
gi|86577714	fmr1-b	6	3	6-1-2	-				2	1	0-2-0	-				2	2	1-0-2	-				1	1	0-0-1	-				2	3	2-1-1	-				1	2	0-1-1	-				0	Fmr1 protein [Xenopus laevis]
gi|48734630	rpa2-a	8	3	8-1-2	-				4	3	1-1-4	-				2	3	1-2-2	-				2	3	1-1-2	-				2	3	2-2-2	-				2	3	2-1-2	-				0	MGC79017 protein [Xenopus laevis]
gi|123896325	ikbkap	6	3	6-1-2	-				1	3	1-1-1	-				2	3	2-1-1	-				3	3	3-1-1	-				2	3	1-1-2	-				1	1	0-1-0	-				0	RecName: Full=Putative elongator complex protein 1; Short=ELP1; AltName: Full=IkappaB kinase complex-associated protein; Short=IKK complex-associated protein
gi|49115517	hbs1l	6	2	6-0-2	-				2	3	2-2-2	-				2	2	0-1-2	-				1	3	1-1-1	-				3	2	0-3-2	-				1	2	1-0-1	-				0	MGC80911 protein [Xenopus laevis]
gi|82176639	ctps1-b	6	2	6-0-1	-				2	2	2-1-0	-				1	1	0-0-1	-				2	2	2-0-2	-				3	3	3-2-3	-				1	2	0-1-1	-				0	RecName: Full=CTP synthase 1-B; AltName: Full=CTP synthetase 1-B; AltName: Full=UTP--ammonia ligase 1-B
gi|147901185	wbp11	3	2	3-0-1	-				1	3	1-1-1	-				3	3	3-1-2	-				1	3	1-1-1	-				1	1	1-0-0	-				1	2	0-1-1	-				0	uncharacterized protein LOC379655 [Xenopus laevis]
gi|147905258	rprd1b	4	1	4-0-0	-				1	1	0-0-1	-				1	2	0-1-1	-				2	2	2-2-0	-				1	3	1-1-1	-				1	2	0-1-1	-				0	regulation of nuclear pre-mRNA domain containing 1B [Xenopus laevis]
gi|148225246	enah	3	2	3-0-1	-				1	2	1-0-1	-				3	1	0-0-3	-				1	1	0-0-1	-				1	3	1-1-1	-				1	1	0-1-0	-				0	enabled homolog [Xenopus laevis]
gi|148237548	prim1	4	3	4-1-2	-				1	1	0-0-1	-				1	2	1-0-1	-				2	2	0-1-2	-				1	3	1-1-1	-				1	2	0-1-1	-				0	primase, DNA, polypeptide 1 (49kDa) [Xenopus laevis]
gi|76779916	adrm1-b	4	3	4-1-1	-				2	2	2-1-0	-				1	1	0-1-0	-				1	2	1-0-1	-				1	2	0-1-1	-				1	1	1-0-0	-				0	MGC53234 protein [Xenopus laevis]
gi|80477185	MGC131041	3	3	3-1-2	-				3	2	3-2-0	-				1	3	1-1-1	-				1	3	1-1-1	-				1	3	1-1-1	-				1	3	1-1-1	-				0	MGC131041 protein [Xenopus laevis]
gi|71153340	dhx9	10	2	10-0-2	-				2	3	1-1-2	-				3	2	0-2-3	-				3	2	0-3-1	-				3	3	2-2-3	-				2	3	1-2-2	-				0	RecName: Full=ATP-dependent RNA helicase A-like protein; AltName: Full=DEAH box protein 9; AltName: Full=Nuclear DNA helicase II; Short=NDH II
gi|155369253	ipo5	14	3	14-1-4	-				4	3	4-2-1	-				2	2	0-2-1	-				6	3	6-3-4	-				4	3	4-2-3	-				3	3	1-3-3	-				0	importin 5 [Xenopus laevis]
gi|116487884	rnf31	1	2	1-0-1	-				2	2	1-0-2	-				2	2	0-2-2	-				8	1	8-0-0	-				4	2	4-1-0	-				5	1	5-0-0	-				0	Rnf31 protein [Xenopus laevis]
gi|147905376	sf3b1	14	3	7-14-2	-				13	2	0-13-7	-				11	3	11-1-6	-				5	3	1-2-5	-				3	3	3-2-2	-				3	2	0-2-3	-				0	splicing factor 3B subunit 1 [Xenopus laevis]
gi|50414818	cdk11b	4	2	1-4-0	-				7	1	0-7-0	-				1	1	1-0-0	-				3	1	0-0-3	-				1	1	0-0-1	-				2	1	0-0-2	-				0	MGC80275 protein [Xenopus laevis]
gi|82187852	farsa-b	8	3	8-2-1	-				2	2	2-0-2	-				3	2	0-3-3	-				2	3	2-1-2	-				2	2	2-0-2	-				1	1	0-1-0	-				0	RecName: Full=Phenylalanyl-tRNA synthetase alpha chain B; AltName: Full=Phenylalanine--tRNA ligase alpha chain B; Short=PheRS
gi|148227864	MGC131374	4	3	4-1-1	-				1	2	1-1-0	-				1	3	1-1-1	-				1	3	1-1-1	-				1	3	1-1-1	-				1	3	1-1-1	-				0	uncharacterized protein LOC735202 [Xenopus laevis]
gi|28175300	nono	4	1	4-0-0	-				1	2	1-1-0	-				1	1	0-0-1	-				1	1	0-0-1	-				1	2	1-0-1	-				1	1	0-0-1	-				0	P54nrb protein [Xenopus laevis]
gi|29570597	brd7	1	1	0-1-0	-				4	1	0-4-0	-				1	1	1-0-0	-				1	1	0-0-1	-				1	1	0-0-1	-				1	1	0-0-1	-				0	nuclear transcriptor-like protein [Xenopus laevis]
gi|147899225	psat1	10	2	10-0-1	-				4	1	4-0-0	-				1	2	1-1-0	-				4	2	3-0-4	-				3	3	3-3-1	-				1	2	1-0-1	-				0	phosphoserine aminotransferase 1 [Xenopus laevis]
gi|66910692	enah	4	1	4-0-0	-				3	1	0-0-3	-				4	1	0-0-4	-				1	1	0-0-1	-				1	3	1-1-1	-				1	1	0-1-0	-				0	LOC446221 protein [Xenopus laevis]
gi|147904874	prpf8	32	3	32-3-6	-				6	3	4-3-6	-				10	3	3-2-10	-				11	3	7-3-11	-				7	3	4-6-7	-				4	2	0-3-4	-				0	PRP8 pre-mRNA processing factor 8 homolog [Xenopus laevis]
gi|148223856	aldh7a1	8	2	8-0-3	-				6	3	6-6-1	-				5	3	2-2-5	-				1	2	1-0-1	-				3	3	2-3-1	-				1	2	0-1-1	-				0	alpha-aminoadipic semialdehyde dehydrogenase [Xenopus laevis]
gi|148227952	idh3a	7	2	7-0-2	-				2	3	2-1-1	-				3	3	3-2-1	-				2	3	2-1-1	-				1	2	1-1-0	-				1	1	0-1-0	-				0	isocitrate dehydrogenase 3 (NAD+) alpha [Xenopus laevis]
gi|11493740	-	6	2	6-0-1	-				1	2	0-1-1	-				2	2	1-0-2	-				2	2	2-0-1	-				1	1	1-0-0	-				1	1	0-1-0	-				187.6	DNA polymerase epsilon
gi|54035274	abcf3	6	2	6-0-1	-				1	2	1-1-0	-				2	3	2-1-1	-				1	3	1-1-1	-				2	3	1-1-2	-				1	2	0-1-1	-				0	LOC495035 protein [Xenopus laevis]
gi|117558137	LOC100036792	7	3	7-1-1	-				2	3	2-1-1	-				1	2	1-1-0	-				2	2	2-0-2	-				2	1	2-0-0	-				1	2	0-1-1	-				54.6	LOC100036792 protein
gi|118136396	-	5	3	5-1-2	-				1	3	1-1-1	-				4	1	0-0-4	-				1	1	1-0-0	-				3	2	0-2-3	-				1	1	0-1-0	-				60.2	catalase
gi|117558145	xab2	16	3	16-1-8	-				5	3	2-5-5	-				10	3	5-5-10	-				4	3	4-1-3	-				3	3	3-1-3	-				3	3	3-3-3	-				0	LOC100036801 protein [Xenopus laevis]
gi|163638968	uhrf1	9	2	9-2-0	-				2	2	0-2-2	-				2	3	2-2-2	-				5	3	4-2-5	-				2	2	0-1-2	-				2	1	0-2-0	-				0	RING finger domain protein Np95 [Xenopus laevis]
gi|147900289	syncrip	5	2	5-1-0	-				2	2	0-2-1	-				1	2	1-0-1	-				1	3	1-1-1	-				1	2	1-0-1	-				1	3	1-1-1	-				0	synaptotagmin binding, cytoplasmic RNA interacting protein [Xenopus laevis]
gi|147899485	capn1	9	3	9-1-1	-				3	3	3-1-2	-				2	2	0-2-2	-				2	3	2-1-2	-				2	3	2-1-2	-				1	2	1-1-0	-				0	calpain 1, large subunit [Xenopus laevis]
gi|148224718	fkbp4	3	2	3-0-1	-				2	2	1-0-2	-				6	2	1-0-6	-				1	1	1-0-0	-				1	2	1-1-0	-				1	2	0-1-1	-				0	uncharacterized protein LOC431968 [Xenopus laevis]
gi|47682856	hip1r	8	2	8-0-2	-				3	2	1-0-3	-				6	2	0-1-6	-				1	3	1-1-1	-				2	3	2-1-1	-				1	1	0-1-0	-				0	MGC83924 protein [Xenopus laevis]
gi|34097964	pold3	7	3	7-1-2	-				4	3	3-1-4	-				4	3	1-2-4	-				1	1	0-0-1	-				1	1	0-0-1	-				1	1	0-0-1	-				0	DNA polymerase delta p66 subunit [Xenopus laevis]
gi|148232385	rrm2.1	7	3	7-1-1	-				1	2	1-0-1	-				3	3	1-1-3	-				1	2	0-1-1	-				2	2	0-2-1	-				1	1	0-0-1	-				0	ribonucleotide reductase M2, gene 1 [Xenopus laevis]
gi|148236887	arhgap18	7	2	7-0-1	-				1	1	1-0-0	-				2	1	0-0-2	-				1	2	1-0-1	-				2	2	1-2-0	-				1	1	0-0-1	-				0	Rho GTPase activating protein 18 [Xenopus laevis]
gi|27924215	mthfd1	5	2	5-0-1	-				1	1	1-0-0	-				1	2	1-1-0	-				1	3	1-1-1	-				1	2	1-1-0	-				1	1	0-0-1	-				0	Mthfd1-prov protein [Xenopus laevis]
gi|55250537	ahctf1	7	3	7-2-2	-				6	3	4-4-6	-				9	3	1-3-9	-				2	3	2-1-2	-				1	2	0-1-1	-				1	1	0-1-0	-				0	LOC397707 protein [Xenopus laevis]
gi|49899039	gbe1	8	2	8-0-1	-				2	2	1-0-2	-				2	1	0-0-2	-				1	2	1-1-0	-				1	3	1-1-1	-				1	1	0-1-0	-				0	Gbe1-prov protein [Xenopus laevis]
gi|29126978	actr3	7	2	7-0-1	-				1	2	1-1-0	-				1	1	0-0-1	-				1	1	1-0-0	-				2	3	2-2-2	-				1	1	0-1-0	-				47.3	Actr3-prov protein
gi|147899113	ap2a2	8	1	8-0-0	-				1	3	1-1-1	-				1	2	1-0-1	-				1	3	1-1-1	-				1	2	1-0-1	-				1	1	1-0-0	-				0	adaptor-related protein complex 2, alpha 2 subunit [Xenopus laevis]
gi|147905648	LOC100036902	7	1	7-0-0	-				8	1	8-0-0	-				8	1	0-8-0	-				7	1	7-0-0	-				8	1	0-8-0	-				-							42.1	hypothetical protein LOC100036902
Q14CN4-1	KRT72	3	2	3-0-3	-				3	1	0-3-0	-				3	3	3-3-2	-				4	1	0-4-0	-				4	1	0-0-4	-				-							55.9	SWISS-PROT:Q14CN4-1 Tax_Id=9606 Gene_Symbol=KRT72 Isoform 1 of Keratin, type II cytoskeletal 72
gi|147900524	aldh16a1	3	2	3-0-3	-				2	2	1-0-2	-				3	2	1-0-3	-				2	2	2-0-1	-				2	3	2-2-1	-				-							0	aldehyde dehydrogenase 16 family, member A1 [Xenopus laevis]
gi|301171239	pof1b	2	2	2-0-1	-				3	3	1-1-3	-				2	3	1-1-2	-				2	2	2-0-1	-				2	1	2-0-0	-				-							0	premature ovarian failure, 1B [Xenopus laevis]
gi|148224502	MGC84691	-							2	2	2-0-2	-				2	1	0-2-0	-				2	3	2-2-2	-				2	3	2-2-2	-				2	3	1-2-2	-				0	MGC84691 protein [Xenopus laevis]
gi|148237229	hnrnpa1	2	2	2-0-1	-				2	1	2-0-0	-				2	1	0-0-2	-				-							2	3	2-1-1	-				2	1	0-0-2	-				0	heterogeneous nuclear ribonucleoprotein A1 [Xenopus laevis]
gi|130774478	-	2	3	2-1-1	-				1	2	0-1-1	-				-							1	2	1-1-0	-				1	2	0-1-1	-				1	1	0-0-1	-				87.7	LSD1
gi|147899458	ctnnbl1	2	1	2-0-0	-				1	1	1-0-0	-				-							1	1	0-0-1	-				1	2	1-1-0	-				1	1	0-1-0	-				0	catenin, beta like 1 [Xenopus laevis]
gi|147903337	actr10	2	2	2-0-1	-				1	1	0-0-1	-				1	2	1-0-1	-				1	1	0-1-0	-				1	1	0-0-1	-				-							0	MGC82862 protein [Xenopus laevis]
gi|147904772	tmem214-a	2	1	2-0-0	-				-							1	1	0-1-0	-				1	1	0-0-1	-				1	1	0-1-0	-				1	1	0-1-0	-				0	transmembrane protein 214-A [Xenopus laevis]
gi|147906697	cetn1	1	2	1-0-1	-				1	1	0-0-1	-				1	1	0-0-1	-				-							2	1	2-0-0	-				1	1	0-1-0	-				19.7	centrin
gi|147906921	ddah2	2	1	2-0-0	-				1	2	1-0-1	-				1	1	0-0-1	-				1	1	1-0-0	-				1	1	0-1-0	-				-							0	dimethylarginine dimethylaminohydrolase 2 [Xenopus laevis]
gi|148222160	ncapd3	1	2	1-0-1	-				1	1	0-0-1	-				2	1	0-0-2	-				1	1	0-1-0	-				1	3	1-1-1	-				-							0	non-SMC condensin II complex, subunit D3 [Xenopus laevis]
gi|148223651	pou5f1.3	-							1	2	0-1-1	-				2	3	1-2-1	-				1	2	0-1-1	-				1	1	0-1-0	-				1	1	0-0-1	-				0	POU class V protein oct-60 [Xenopus laevis]
gi|148225785	eci1	1	1	0-0-1	-				1	2	1-1-0	-				1	1	1-0-0	-				-							1	1	0-1-0	-				2	1	0-2-0	-				0	enoyl-CoA delta isomerase 1 [Xenopus laevis]
gi|148227574	cnot3	2	2	2-0-1	-				1	2	0-1-1	-				1	1	1-0-0	-				1	2	1-1-0	-				1	1	1-0-0	-				-							0	MGC80612 protein [Xenopus laevis]
gi|148228257	cep44	1	1	1-0-0	-				2	2	1-0-2	-				1	3	1-1-1	-				1	1	1-0-0	-				1	1	1-0-0	-				-							0	centrosomal protein of 44 kDa [Xenopus laevis]
gi|148233470	uri1	1	3	1-1-1	-				1	2	0-1-1	-				2	2	1-0-2	-				-							1	1	0-0-1	-				1	1	0-0-1	-				0	chromosome 19 open reading frame 2 [Xenopus laevis]
gi|148234765	polr3c	2	1	2-0-0	-				1	2	1-0-1	-				1	1	0-0-1	-				-							1	1	0-0-1	-				1	1	0-1-0	-				0	polymerase (RNA) III (DNA directed) polypeptide C (62kD) [Xenopus laevis]
gi|148235273	fnbp4	-							1	2	0-1-1	-				2	2	2-0-1	-				1	1	1-0-0	-				1	1	1-0-0	-				1	1	0-0-1	-				0	formin binding protein 4 [Xenopus laevis]
gi|148921635	prrc1-a	1	1	1-0-0	-				1	1	1-0-0	-				1	1	0-0-1	-				2	1	2-0-0	-				1	1	1-0-0	-				-							0	LOC100101329 protein [Xenopus laevis]
gi|1881587	Xcdc6	1	1	0-1-0	-				1	1	0-1-0	-				-							2	2	1-2-0	-				1	1	0-0-1	-				1	3	1-1-1	-				0	Cdc6-related protein [Xenopus laevis]
gi|284447310	selenof	1	1	1-0-0	-				1	1	0-1-0	-				-							1	1	0-1-0	-				2	2	0-2-1	-				1	1	0-1-0	-				17.1	15 kDa selenoprotein
gi|32450647	rab3ip	1	1	1-0-0	-				1	2	1-1-0	-				-							2	2	1-0-2	-				1	1	0-0-1	-				1	2	1-0-1	-				0	Gtpat12-prov protein [Xenopus laevis]
gi|37589384	dnajc17	1	2	1-0-1	-				1	3	1-1-1	-				2	3	2-1-1	-				1	1	1-0-0	-				-							1	1	0-0-1	-				0	MGC69064 protein [Xenopus laevis]
gi|418252	vcl	2	1	2-0-0	-				1	1	1-0-0	-				-							1	1	0-0-1	-				1	2	0-1-1	-				1	1	0-0-1	-				0	RecName: Full=Vinculin; AltName: Full=Metavinculin
gi|46249480	wdr77	1	2	1-0-1	-				1	2	0-1-1	-				2	2	1-0-2	-				1	1	1-0-0	-				1	1	1-0-0	-				-							0	MGC81050 protein [Xenopus laevis]
gi|47122903	snx7	2	2	1-0-2	-				1	2	1-0-1	-				1	1	0-0-1	-				1	2	1-1-0	-				1	3	1-1-1	-				-							0	MGC80047 protein [Xenopus laevis]
gi|47507494	tiprl	2	1	2-0-0	-				1	1	0-1-0	-				1	3	1-1-1	-				1	3	1-1-1	-				1	2	0-1-1	-				-							0	Tiprl protein [Xenopus laevis]
gi|49116637	zc3h10	1	2	1-0-1	-				2	2	1-0-2	-				1	3	1-1-1	-				1	1	1-0-0	-				1	2	1-0-1	-				-							0	MGC80969 protein [Xenopus laevis]
gi|49116776	mon2	2	1	2-0-0	-				1	1	0-0-1	-				1	2	1-0-1	-				1	1	0-1-0	-				-							1	1	0-1-0	-				0	MGC80759 protein [Xenopus laevis]
gi|49117922	med22	1	2	1-0-1	-				2	2	1-0-2	-				1	2	1-0-1	-				1	3	1-1-1	-				1	2	1-1-0	-				-							0	MGC80238 protein [Xenopus laevis]
gi|52789427	trmt1l	2	3	2-1-1	-				1	1	0-0-1	-				1	1	0-0-1	-				1	1	0-1-0	-				-							1	2	0-1-1	-				0	MGC98839 protein [Xenopus laevis]
gi|54648317	thg1l	2	1	2-0-0	-				1	1	0-0-1	-				1	1	0-0-1	-				1	3	1-1-1	-				1	1	1-0-0	-				-							0	LOC495483 protein [Xenopus laevis]
gi|56540930	LOC496139	1	1	1-0-0	-				1	1	1-0-0	-				1	3	1-1-1	-				-							2	2	2-1-0	-				1	1	0-1-0	-				0	LOC496139 protein [Xenopus laevis]
gi|57032583	rnaseh2b	1	3	1-1-1	-				1	2	0-1-1	-				2	1	0-0-2	-				1	1	0-1-0	-				1	2	1-1-0	-				-							0	LOC496343 protein [Xenopus laevis]
gi|728942	-	1	3	1-1-1	-				1	2	1-1-0	-				2	3	1-2-1	-				1	1	1-0-0	-				-							1	1	1-0-0	-				0	RecName: Full=Maternal B9.15 protein; AltName: Full=p30 B9.15
gi|76779986	LOC733367	2	2	2-0-1	-				1	3	1-1-1	-				1	3	1-1-1	-				-							1	2	0-1-1	-				1	1	0-0-1	-				42.5	LOC733367 protein
gi|82185142	camsap1	2	1	0-0-2	-				1	1	0-0-1	-				1	3	1-1-1	-				1	1	1-0-0	-				1	2	1-1-0	-				-							0	RecName: Full=Calmodulin-regulated spectrin-associated protein 1
gi|82241534	rbm22	2	3	2-1-1	-				1	2	1-1-0	-				-							1	1	1-0-0	-				1	1	1-0-0	-				1	1	0-0-1	-				0	RecName: Full=Pre-mRNA-splicing factor RBM22; AltName: Full=RNA-binding motif protein 22
gi|122536	hbb2	1	2	1-1-0	-				1	3	1-1-1	-				1	3	1-1-1	-				1	1	1-0-0	-				-							1	2	1-1-0	-				0	RecName: Full=Hemoglobin subunit beta-2; AltName: Full=Beta-2-globin; Short=B2G; AltName: Full=Hemoglobin beta-2 chain; AltName: Full=Hemoglobin beta-minor chain; AltName: Full=Larval beta-II-globin
gi|147898439	dgcr8	1	1	1-0-0	-				1	1	0-0-1	-				-							1	2	1-0-1	-				1	1	0-1-0	-				1	1	0-1-0	-				0	uncharacterized protein LOC432110 [Xenopus laevis]
gi|147900516	appl2	1	1	1-0-0	-				1	1	1-0-0	-				1	1	0-0-1	-				1	1	0-1-0	-				1	1	0-0-1	-				-							0	adaptor protein, phosphotyrosine interaction, PH domain and leucine zipper containing 2 [Xenopus laevis]
gi|147900632	nsdhl	-							1	2	1-1-0	-				1	2	1-1-0	-				1	3	1-1-1	-				1	1	0-0-1	-				1	1	0-1-0	-				0	NAD(P) dependent steroid dehydrogenase-like [Xenopus laevis]
gi|147901231	asrgl1	-							1	3	1-1-1	-				1	2	0-1-1	-				1	1	0-0-1	-				1	1	1-0-0	-				1	1	0-0-1	-				0	L-asparaginase [Xenopus laevis]
gi|147901711	MGC78980	1	2	1-0-1	-				1	1	0-0-1	-				1	1	1-0-0	-				1	1	0-1-0	-				1	1	0-0-1	-				-							0	MGC78980 protein [Xenopus laevis]
gi|147903831	lgals8	1	1	0-1-0	-				1	1	1-0-0	-				-							1	1	0-0-1	-				1	1	0-1-0	-				1	3	1-1-1	-				0	lectin, galactoside-binding, soluble, 8 (galectin 8) [Xenopus laevis]
gi|147906392	rab33b	1	1	0-0-1	-				1	2	1-0-1	-				1	2	0-1-1	-				1	2	1-1-0	-				-							1	2	0-1-1	-				0	RAB33B, member RAS oncogene family [Xenopus laevis]
gi|148223219	tyrp1	1	2	1-1-0	-				1	1	0-0-1	-				1	1	0-1-0	-				1	1	1-0-0	-				1	2	1-1-0	-				-							0	tyrosinase-related protein 1 precursor [Xenopus laevis]
gi|148224010	rab23	1	1	1-0-0	-				1	1	0-0-1	-				1	1	0-0-1	-				-							1	1	0-1-0	-				1	1	0-1-0	-				0	RAB23, member RAS oncogene family [Xenopus laevis]
gi|148227308	npepl1	1	1	1-0-0	-				1	1	0-1-0	-				1	2	1-0-1	-				1	1	0-1-0	-				1	1	0-0-1	-				-							0	aminopeptidase-like 1 [Xenopus laevis]
gi|148227590	rcn3	1	1	1-0-0	-				-							1	1	1-0-0	-				1	1	0-0-1	-				1	2	1-0-1	-				1	1	0-1-0	-				0	MGC80480 protein precursor [Xenopus laevis]
gi|148228261	ltv1	1	1	1-0-0	-				1	1	1-0-0	-				1	1	0-0-1	-				-							1	1	1-0-0	-				1	1	0-1-0	-				0	protein LTV1 homolog [Xenopus laevis]
gi|148228328	vti1a	-							1	1	0-0-1	-				1	3	1-1-1	-				1	1	1-0-0	-				1	1	1-0-0	-				1	1	0-1-0	-				0	vesicle transport through interaction with t-SNAREs homolog 1A [Xenopus laevis]
gi|148229115	ubap1	1	2	1-1-0	-				1	1	0-1-0	-				1	2	1-1-0	-				1	1	0-0-1	-				-							1	1	0-0-1	-				0	ubiquitin associated protein 1a [Xenopus laevis]
gi|148229429	-	1	1	0-0-1	-				1	1	1-0-0	-				-							1	2	1-1-0	-				1	2	0-1-1	-				1	1	0-1-0	-				0	mitotic phosphoprotein 45 [Xenopus laevis]
gi|148231575	sptlc1	-							1	3	1-1-1	-				1	2	1-0-1	-				1	3	1-1-1	-				1	3	1-1-1	-				1	2	0-1-1	-				0	serine palmitoyltransferase, long chain base subunit 1 [Xenopus laevis]
gi|148232481	cdc20	1	1	1-0-0	-				1	1	0-0-1	-				1	3	1-1-1	-				-							1	1	1-0-0	-				1	2	1-1-0	-				0	cell division cycle 20 homolog [Xenopus laevis]
gi|148233584	sec13	1	2	1-1-0	-				1	1	1-0-0	-				1	1	0-1-0	-				1	1	1-0-0	-				1	1	1-0-0	-				-							0	SEC13 homolog [Xenopus laevis]
gi|148233786	capza2	1	1	0-0-1	-				1	2	1-0-1	-				1	1	0-0-1	-				1	2	1-0-1	-				1	3	1-1-1	-				-							0	capping protein (actin filament) muscle Z-line, alpha 2 [Xenopus laevis]
gi|148233976	zhx3	1	1	1-0-0	-				1	1	0-0-1	-				1	1	0-0-1	-				-							1	1	1-0-0	-				1	1	0-0-1	-				0	zinc fingers and homeoboxes 3 [Xenopus laevis]
gi|148234464	donson {ECO:0000250|UniProtKB:Q6P1U0}	1	2	1-0-1	-				1	1	0-0-1	-				1	1	1-0-0	-				1	1	0-1-0	-				1	1	0-1-0	-				-							0	protein downstream neighbor of son homolog [Xenopus laevis]
gi|148236211	mpc2	1	2	1-1-0	-				1	1	0-1-0	-				1	1	1-0-0	-				1	2	1-1-0	-				1	1	0-0-1	-				-							0	brain protein 44 [Xenopus laevis]
gi|148237051	wbp2nl	1	2	0-1-1	-				1	3	1-1-1	-				1	2	1-0-1	-				1	1	1-0-0	-				-							1	1	0-1-0	-				0	WBP2 N-terminal like [Xenopus laevis]
gi|148237123	poldip3	-							1	2	0-1-1	-				1	3	1-1-1	-				1	1	1-0-0	-				1	2	0-1-1	-				1	1	1-0-0	-				0	polymerase (DNA-directed), delta interacting protein 3 [Xenopus laevis]
gi|189217830	cdc25b	1	1	0-1-0	-				1	2	1-1-0	-				1	2	1-0-1	-				1	1	1-0-0	-				1	3	1-1-1	-				-							64.2	cell division cycle 25 homolog B
gi|21396416	Dhc9	1	1	1-0-0	-				1	1	0-0-1	-				1	2	1-0-1	-				1	1	0-0-1	-				1	2	1-1-0	-				-							63.3	dynein heavy chain 9
gi|27503205	cwf19l1	1	2	1-0-1	-				1	1	1-0-0	-				1	2	1-0-1	-				-							1	2	1-0-1	-				1	1	0-0-1	-				0	MGC53307 protein [Xenopus laevis]
gi|27503220	shoc2	1	2	1-0-1	-				1	2	0-1-1	-				1	1	1-0-0	-				1	1	1-0-0	-				1	1	0-1-0	-				-							0	Shoc2-prov protein [Xenopus laevis]
gi|27735441	ssr3	1	1	1-0-0	-				-							1	1	1-0-0	-				1	3	1-1-1	-				1	1	0-1-0	-				1	2	0-1-1	-				0	MGC53595 protein [Xenopus laevis]
gi|28175726	cdk9-b	1	2	1-1-0	-				1	1	0-1-0	-				1	2	1-0-1	-				1	2	0-1-1	-				-							1	1	0-1-0	-				0	Cdk9-prov protein [Xenopus laevis]
gi|28302338	rab6a	1	3	1-1-1	-				1	1	0-0-1	-				1	1	0-0-1	-				1	2	1-0-1	-				-							1	1	0-0-1	-				0	Rab6-prov protein [Xenopus laevis]
gi|31747006	ssh	1	1	0-1-0	-				-							1	1	0-0-1	-				1	1	1-0-0	-				1	1	1-0-0	-				1	1	1-0-0	-				74.5	slingshot-related protein
gi|49118990	arhgef7	1	1	1-0-0	-				1	1	0-0-1	-				1	2	0-1-1	-				1	2	1-1-0	-				1	1	1-0-0	-				-							0	MGC83025 protein [Xenopus laevis]
gi|49259358	mif	-							1	2	1-1-0	-				1	2	1-0-1	-				1	1	1-0-0	-				1	1	0-1-0	-				1	1	0-1-0	-				0	Chain B, Crystal Structure Of Macrophage Migration Inhibitory Factor From Xenopus Laevis.
gi|49899113	pkp3	1	3	1-1-1	-				1	1	1-0-0	-				1	1	0-0-1	-				-							1	1	1-0-0	-				1	1	0-0-1	-				0	Pkp3-prov protein [Xenopus laevis]
gi|50417478	dph2	1	1	1-0-0	-				1	2	1-0-1	-				1	1	0-0-1	-				1	1	0-0-1	-				1	2	1-1-0	-				-							0	MGC81125 protein [Xenopus laevis]
gi|50925309	LOC446273	1	2	0-1-1	-				1	2	1-1-0	-				-							1	2	0-1-1	-				1	3	1-1-1	-				1	2	0-1-1	-				130.6	LOC446273 protein
gi|51703631	mpp2	1	2	0-1-1	-				1	1	0-0-1	-				1	2	1-0-1	-				-							1	1	0-1-0	-				1	1	0-0-1	-				59.5	Mpp2 protein
gi|51950163	acbd5	1	1	1-0-0	-				1	2	1-1-0	-				1	2	1-1-0	-				1	1	0-0-1	-				-							1	1	0-1-0	-				0	MGC81871 protein [Xenopus laevis]
gi|57921026	LOC733146	1	1	0-1-0	-				-							1	1	1-0-0	-				1	3	1-1-1	-				1	1	1-0-0	-				1	1	0-1-0	-				53.4	LOC733146 protein
gi|63101296	MGC115273	-							1	2	1-1-0	-				1	2	0-1-1	-				1	1	1-0-0	-				1	2	0-1-1	-				1	1	1-0-0	-				0	MGC115273 protein [Xenopus laevis]
gi|6492344	snap91	1	2	1-1-0	-				1	1	0-1-0	-				1	1	1-0-0	-				1	1	1-0-0	-				1	1	0-0-1	-				-							0	clathrin assembly protein AP180 [Xenopus laevis]
gi|80476271	m6pr	1	3	1-1-1	-				1	1	1-0-0	-				1	1	0-0-1	-				-							1	1	0-1-0	-				1	2	1-0-1	-				0	M6pr protein [Xenopus laevis]
gi|82178907	prpf18	1	1	0-0-1	-				-							1	2	1-1-0	-				1	3	1-1-1	-				1	1	1-0-0	-				1	1	0-1-0	-				0	RecName: Full=Pre-mRNA-splicing factor 18; AltName: Full=PRP18 homolog
gi|82225855	mettl26	1	2	1-0-1	-				1	3	1-1-1	-				1	2	0-1-1	-				1	2	1-0-1	-				1	2	1-0-1	-				-							0	RecName: Full=UPF0585 protein C16orf13 homolog
gi|83318262	suclg2	1	1	0-0-1	-				1	1	0-0-1	-				1	1	0-0-1	-				-							1	2	1-0-1	-				1	1	0-0-1	-				0	MGC132166 protein [Xenopus laevis]
gi|833629	-	1	2	0-1-1	-				1	2	0-1-1	-				1	2	1-0-1	-				1	1	0-0-1	-				1	2	1-0-1	-				-							21	nucleoplasmin
P07477	PRSS1	-							1	2	1-1-0	-				1	1	0-1-0	-				1	1	0-0-1	-				1	3	1-1-1	-				1	2	0-1-1	-				26.6	Trypsin-1
gi|608537	elavl1-a	10	1	10-0-0	-				-							6	1	0-0-6	-				7	3	6-7-5	-				8	3	4-8-4	-				6	3	4-6-4	-				36	ribonucleoprotein
gi|50415517	hsp70	7	3	6-5-7	-				6	2	5-0-6	-				6	3	6-6-6	-				8	1	8-0-0	-				5	1	5-0-0	-				-							71	Hsp70 protein
gi|28558055	wdhd1	-							9	1	0-0-9	-				7	2	2-0-7	-				5	3	5-3-2	-				6	3	2-6-3	-				5	3	3-4-5	-				0	RecName: Full=WD repeat and HMG-box DNA-binding protein 1; AltName: Full=Acidic nucleoplasmic DNA-binding protein 1; Short=And-1
gi|1079309	-	3	1	3-0-0	-				3	2	0-2-3	-				-							3	3	2-3-3	-				3	3	2-3-1	-				2	3	2-2-2	-				0	protein kinase (EC 2.7.1.-) p46XlEg22 - African clawed frog
gi|147906262	-	-							3	2	0-3-3	-				3	1	0-0-3	-				3	2	2-3-0	-				3	3	2-3-2	-				2	2	0-2-2	-				0	importin alpha 5.2 protein [Xenopus laevis]
gi|147906322	snu13	-							3	2	0-3-2	-				2	1	0-0-2	-				3	3	3-3-3	-				2	3	1-2-1	-				3	3	1-3-3	-				0	NHP2 non-histone chromosome protein 2-like 1 [Xenopus laevis]
gi|49903415	LOC445831	2	3	2-2-2	-				2	3	2-2-1	-				3	3	2-3-3	-				3	2	3-0-1	-				-							3	2	1-3-0	-				160.9	LOC445831 protein
P08730-1	Krt13	5	1	5-0-0	-				4	1	0-4-0	-				-							5	1	0-5-0	-				5	2	1-0-5	-				3	1	3-0-0	-				47.8	SWISS-PROT:P08730-1 Tax_Id=10090 Gene_Symbol=Krt13 Isoform 1 of Keratin, type I cytoskeletal 13
gi|6634718	tacc3	-							9	1	0-0-9	-				7	1	0-7-0	-				11	3	11-7-10	-				11	3	11-6-8	-				6	3	6-6-4	-				102.7	CPEB-associated factor Maskin
gi|120538423	LOC733419	4	1	4-0-0	-				2	2	0-2-2	-				2	3	1-1-2	-				2	2	2-0-2	-				3	2	3-0-1	-				-							0	LOC733419 protein [Xenopus laevis]
gi|49118234	LOC443632	29	3	29-11-11	-				16	3	14-8-16	-				13	3	13-8-13	-				13	2	13-0-13	-				-							12	2	0-8-12	-				99.4	LOC443632 protein
gi|213623852	LOC403372	-							2	3	2-2-2	-				3	1	0-3-0	-				5	3	1-1-5	-				3	2	2-0-3	-				4	2	0-4-3	-				24.2	LOC403372 protein
gi|27695146	cnn3	2	2	2-0-1	-				2	2	1-0-2	-				2	1	0-0-2	-				1	1	0-0-1	-				2	2	0-1-2	-				-							0	Cnn3-prov protein [Xenopus laevis]
gi|46329743	hrsp12	2	1	0-0-2	-				-							2	3	1-1-2	-				2	1	2-0-0	-				1	3	1-1-1	-				2	1	0-0-2	-				0	MGC82310 protein [Xenopus laevis]
gi|68534039	LOC495046	2	1	2-0-0	-				1	1	0-1-0	-				-							2	2	0-2-1	-				2	2	0-2-1	-				2	2	0-2-1	-				0	LOC495046 protein [Xenopus laevis]
gi|148229816	usp5	19	1	19-0-0	-				-							9	1	0-0-9	-				6	3	6-5-5	-				9	3	6-6-9	-				8	3	4-8-5	-				0	ubiquitin specific peptidase 5 (isopeptidase T) [Xenopus laevis]
gi|147905129	MGC84363	2	2	2-0-1	-				2	3	2-1-1	-				2	3	1-1-2	-				1	2	1-1-0	-				3	2	0-3-1	-				-							0	MGC84363 protein [Xenopus laevis]
gi|147906254	dbnl-a	2	2	2-2-0	-				-							2	2	1-0-2	-				1	3	1-1-1	-				3	3	2-3-1	-				2	2	1-0-2	-				0	drebrin-like protein A [Xenopus laevis]
gi|49257991	decr2	3	2	3-0-1	-				1	3	1-1-1	-				2	3	2-1-1	-				-							2	2	1-2-0	-				2	2	0-1-2	-				0	MGC82265 protein [Xenopus laevis]
gi|65179	snrnp70	3	2	3-0-1	-				2	1	0-2-0	-				2	1	0-0-2	-				2	2	0-2-1	-				-							1	2	0-1-1	-				0	U1 70K [Xenopus laevis]
gi|82209788	ddx42	2	2	2-0-1	-				2	2	0-1-2	-				3	3	1-2-3	-				1	3	1-1-1	-				2	1	2-0-0	-				-							0	RecName: Full=ATP-dependent RNA helicase DDX42; AltName: Full=DEAD box protein 42
gi|213627748	ugdh	-							2	1	0-0-2	-				4	1	0-0-4	-				4	2	4-2-0	-				6	3	6-5-4	-				3	2	0-3-2	-				0	UDP-glucose dehydrogenase [Xenopus laevis]
gi|148225023	dnmt1	13	3	13-2-6	-				6	3	4-1-6	-				11	3	2-2-11	-				6	2	6-0-2	-				-							6	2	3-0-6	-				0	DNA (cytosine-5-)-methyltransferase 1 [Xenopus laevis]
gi|38051840	hpgds	5	3	5-2-2	-				2	3	1-2-2	-				2	3	2-2-2	-				3	2	2-0-3	-				2	1	0-2-0	-				-							0	MGC68589 protein [Xenopus laevis]
gi|120538062	ndufb8	2	3	2-1-1	-				2	2	2-1-0	-				1	3	1-1-1	-				1	2	1-1-0	-				-							1	2	0-1-1	-				0	LOC100036987 protein [Xenopus laevis]
gi|147906360	arl1	1	1	1-0-0	-				1	1	0-1-0	-				1	1	0-1-0	-				2	2	1-0-2	-				2	1	2-0-0	-				-							0	MGC84155 protein [Xenopus laevis]
gi|147906425	ric8a	2	1	2-0-0	-				-							1	1	1-0-0	-				1	1	0-0-1	-				1	2	1-1-0	-				2	1	0-0-2	-				0	resistance to inhibitors of cholinesterase 8 homolog A [Xenopus laevis]
gi|148223615	glrx	1	3	1-1-1	-				2	3	1-2-2	-				2	3	1-1-2	-				-							1	3	1-1-1	-				1	2	0-1-1	-				0	glutaredoxin (thioltransferase) [Xenopus laevis]
gi|148224668	MGC83035	-							1	1	0-0-1	-				2	1	2-0-0	-				1	2	1-1-0	-				1	1	1-0-0	-				2	2	0-1-2	-				0	MGC83035 protein [Xenopus laevis]
gi|148226777	ccnk	1	2	1-1-0	-				1	2	0-1-1	-				2	2	2-0-1	-				2	1	0-0-2	-				-							1	1	0-0-1	-				0	cyclin K [Xenopus laevis]
gi|148227409	dpy30	2	1	0-0-2	-				1	2	1-0-1	-				1	2	1-0-1	-				2	1	0-2-0	-				-							1	1	0-0-1	-				0	protein dpy-30 homolog [Xenopus laevis]
gi|148231955	XELAEV_18009547mg	1	2	1-1-0	-				2	2	1-0-2	-				2	1	0-0-2	-				1	2	0-1-1	-				1	2	0-1-1	-				-							0	similar to protein regulator of cytokinesis 1-like [Xenopus laevis]
gi|148236073	ndufa8	1	1	0-1-0	-				2	2	2-1-0	-				2	3	1-2-2	-				-							1	1	1-0-0	-				1	1	0-0-1	-				0	NADH dehydrogenase (ubiquinone) 1 alpha subcomplex, 8, 19kDa [Xenopus laevis]
gi|33416646	lrrc47	2	2	2-0-1	-				1	1	0-0-1	-				2	1	0-0-2	-				1	1	0-0-1	-				1	1	0-0-1	-				-							0	MGC68895 protein [Xenopus laevis]
gi|33417152	ncaph	2	3	2-1-1	-				2	2	2-1-0	-				1	1	1-0-0	-				1	1	0-1-0	-				-							1	1	1-0-0	-				0	Brrn1-prov protein [Xenopus laevis]
gi|38051932	prkag1	2	2	2-1-0	-				2	1	0-0-2	-				1	1	0-1-0	-				1	1	0-1-0	-				-							1	3	1-1-1	-				0	MGC68503 protein [Xenopus laevis]
gi|47125157	akt1s1	1	2	1-0-1	-				2	3	1-1-2	-				2	2	0-2-1	-				1	1	1-0-0	-				1	1	1-0-0	-				-							0	MGC81452 protein [Xenopus laevis]
gi|49118205	cnpy2	2	2	2-0-1	-				1	1	1-0-0	-				1	1	0-0-1	-				-							2	2	0-2-2	-				1	1	0-1-0	-				0	MGC80474 protein [Xenopus laevis]
gi|49118259	clic1	2	2	2-0-2	-				2	2	1-2-0	-				1	1	1-0-0	-				-							1	1	0-0-1	-				1	1	0-0-1	-				0	MGC80632 protein [Xenopus laevis]
gi|51703721	MGC86530	1	2	1-0-1	-				2	2	0-1-2	-				2	3	1-1-2	-				1	1	0-1-0	-				1	1	0-0-1	-				-							0	MGC86530 protein [Xenopus laevis]
gi|52078362	psme1	1	1	0-0-1	-				1	1	0-0-1	-				1	1	0-0-1	-				2	1	2-0-0	-				2	2	2-1-0	-				-							0	LOC494646 protein [Xenopus laevis]
gi|63101211	csde1	1	1	1-0-0	-				-							2	2	0-1-2	-				1	1	1-0-0	-				2	2	1-0-2	-				1	1	1-0-0	-				0	MGC114719 protein [Xenopus laevis]
gi|66910831	top1.2	2	1	0-2-0	-				1	1	0-1-0	-				1	1	1-0-0	-				2	1	0-0-2	-				-							1	1	0-0-1	-				0	MGC115546 protein [Xenopus laevis]
gi|66912078	sugp2	1	1	0-0-1	-				2	1	0-0-2	-				1	1	0-0-1	-				1	1	0-0-1	-				-							2	2	2-0-1	-				0	MGC115540 protein [Xenopus laevis]
gi|80479391	adad1	2	2	2-0-1	-				-							1	1	0-1-0	-				2	3	2-1-1	-				1	1	0-1-0	-				1	3	1-1-1	-				0	MGC131342 protein [Xenopus laevis]
gi|82182202	strbp	2	2	2-0-1	-				2	2	1-0-2	-				1	2	0-1-1	-				1	1	0-1-0	-				1	1	0-1-0	-				-							0	RecName: Full=Spermatid perinuclear RNA-binding protein
gi|148226988	napa	7	1	7-0-0	-				-							3	1	0-3-0	-				6	3	6-1-3	-				3	3	2-3-3	-				4	3	4-1-4	-				0	N-ethylmaleimide-sensitive factor attachment protein, alpha [Xenopus laevis]
gi|115528298	-	1	1	1-0-0	-				2	3	1-1-2	-				-							3	3	3-1-3	-				2	3	2-2-2	-				3	3	2-3-2	-				96.9	LOC100158371 protein
gi|148228597	cugbp1-a	4	1	4-0-0	-				2	2	0-1-2	-				2	3	1-1-2	-				2	3	2-2-1	-				-							1	2	1-1-0	-				0	CUGBP Elav-like family member 1-A [Xenopus laevis]
gi|57033150	arl2	3	1	3-0-0	-				2	2	1-0-2	-				3	1	0-0-3	-				1	2	1-1-0	-				2	2	2-1-0	-				-							0	LOC496366 protein [Xenopus laevis]
gi|66912076	nsun2	3	1	3-0-0	-				-							3	1	0-0-3	-				1	2	1-0-1	-				2	2	2-0-1	-				2	1	0-0-2	-				0	LOC414460 protein [Xenopus laevis]
gi|6911053	atp5f1	3	3	3-1-2	-				2	3	1-1-2	-				3	2	2-0-3	-				1	1	0-0-1	-				2	1	2-0-0	-				-							0	ATP synthase subunit B [Xenopus laevis]
gi|70721604	-	3	1	3-0-0	-				-							1	1	0-1-0	-				2	2	0-2-1	-				2	2	0-2-2	-				3	2	0-3-1	-				0	TPA_inf: RTN3.2 [Xenopus laevis]
gi|80476293	XELAEV_18037104mg	2	2	2-0-1	-				1	3	1-1-1	-				3	1	0-0-3	-				2	1	2-0-0	-				3	3	3-1-1	-				-							33.1	Unknown (protein for MGC:130775)
gi|55154507	LOC495515	11	2	11-4-0	-				-							6	3	3-5-6	-				7	3	6-4-7	-				5	3	4-5-5	-				3	3	3-3-3	-				71.9	LOC495515 protein
gi|148226240	adsl	3	2	3-0-1	-				2	2	0-2-2	-				4	1	0-0-4	-				1	1	1-0-0	-				2	2	0-1-2	-				-							0	adenylosuccinate lyase [Xenopus laevis]
gi|50417756	bpnt1	4	2	4-0-1	-				3	1	0-3-0	-				2	1	0-0-2	-				-							2	1	0-2-0	-				1	1	0-0-1	-				0	MGC82412 protein [Xenopus laevis]
gi|116063430	commd6	2	2	2-0-2	-				-							1	3	1-1-1	-				2	3	2-1-1	-				2	2	2-1-0	-				1	2	0-1-1	-				0	MGC154739 protein [Xenopus laevis]
gi|147904951	tnik	2	1	2-0-0	-				2	1	0-0-2	-				2	3	1-1-2	-				-							1	1	0-1-0	-				1	1	0-0-1	-				0	TRAF2 and NCK interacting kinase [Xenopus laevis]
gi|148226212	gnpda1	2	2	2-0-1	-				1	1	0-1-0	-				2	2	2-1-0	-				2	1	2-0-0	-				1	2	0-1-1	-				-							32.7	hypothetical protein LOC398943 [Xenopus laevis]
gi|148232724	ganab	2	1	2-0-0	-				-							2	1	0-0-2	-				1	1	0-1-0	-				2	1	0-2-0	-				1	1	0-1-0	-				0	glucosidase, alpha; neutral AB precursor [Xenopus laevis]
gi|148233846	tmem214-b	2	1	2-0-0	-				-							1	1	0-0-1	-				2	3	2-2-2	-				1	2	0-1-1	-				2	3	1-2-2	-				0	transmembrane protein 214-B [Xenopus laevis]
gi|171847166	mogs	2	1	2-0-0	-				1	1	0-1-0	-				-							1	1	1-0-0	-				2	2	2-0-1	-				2	2	1-2-0	-				0	LOC100158418 protein [Xenopus laevis]
gi|82180346	dnajb6-b	2	2	0-2-1	-				1	2	1-1-0	-				2	3	1-2-1	-				2	1	2-0-0	-				-							1	2	1-1-0	-				0	RecName: Full=DnaJ homolog subfamily B member 6-B
gi|28277353	eno3	7	2	7-0-3	-				5	2	4-5-0	-				7	1	0-0-7	-				2	1	0-2-0	-				4	2	0-4-2	-				-							47.4	Eno3-prov protein
gi|114108298	vps37a	3	1	3-0-0	-				1	1	1-0-0	-				-							1	2	0-1-1	-				1	1	1-0-0	-				1	2	0-1-1	-				0	MGC115147 protein [Xenopus laevis]
gi|147905985	fkbp1a	1	1	0-0-1	-				1	2	1-0-1	-				3	1	0-0-3	-				1	1	0-1-0	-				1	1	1-0-0	-				-							11.9	FK506 binding protein 10, 65 kDa [Xenopus laevis]
gi|224487876	dhx29	3	1	3-0-0	-				1	1	0-0-1	-				1	1	0-1-0	-				1	2	1-0-1	-				1	2	1-0-1	-				-							0	RecName: Full=ATP-dependent RNA helicase DHX29; AltName: Full=DEAH box protein 29
gi|300546525	cbs	1	1	0-0-1	-				1	1	1-0-0	-				1	1	0-1-0	-				1	2	1-0-1	-				3	3	2-3-1	-				-							0	unnamed protein product [Xenopus laevis]
gi|51950046	mta1	3	2	3-0-1	-				-							1	3	1-1-1	-				1	3	1-1-1	-				1	2	0-1-1	-				1	1	0-1-0	-				0	MGC83916 protein [Xenopus laevis]
gi|54038158	smarce1	3	3	3-1-1	-				-							1	1	0-0-1	-				1	2	0-1-1	-				1	3	1-1-1	-				1	1	0-1-0	-				0	Smarce1 protein [Xenopus laevis]
gi|68534041	LOC733291	15	1	15-0-0	-				11	1	11-0-0	-				-							19	3	19-5-7	-				9	3	9-9-5	-				5	2	0-3-5	-				101.9	LOC733291 protein
gi|148231649	ugdh	6	2	6-0-1	-				2	2	1-2-0	-				-							4	3	4-2-1	-				7	3	7-6-4	-				3	3	3-3-2	-				0	UDP-glucose 6-dehydrogenase [Xenopus laevis]
gi|150383504	cmpk1	-							3	1	3-0-0	-				7	1	0-0-7	-				3	2	3-0-1	-				4	3	3-4-4	-				1	3	1-1-1	-				22.1	RecName: Full=UMP-CMP kinase; AltName: Full=Cytidine monophosphate kinase; AltName: Full=Cytidylate kinase; AltName: Full=Deoxycytidylate kinase; AltName: Full=Uridine monophosphate kinase; AltName: Full=Uridine monophosphate/cytidine monophosphat...
gi|147899523	ccdc22	2	1	2-0-0	-				1	1	0-0-1	-				1	1	0-0-1	-				3	1	0-0-3	-				2	2	2-1-0	-				-							0	coiled-coil domain-containing protein 22 [Xenopus laevis]
gi|147904058	prkcsh	1	1	1-0-0	-				1	2	1-0-1	-				-							2	3	2-1-1	-				3	3	3-2-1	-				2	2	0-2-1	-				0	MGC84105 protein precursor [Xenopus laevis]
gi|148222057	incenp-a	3	3	3-1-1	-				2	2	0-1-2	-				2	1	0-0-2	-				1	1	1-0-0	-				-							1	2	1-0-1	-				0	inner centromere protein A [Xenopus laevis]
gi|148228398	uevld	3	1	3-0-0	-				2	2	1-0-2	-				1	1	1-0-0	-				2	2	2-1-0	-				1	1	1-0-0	-				-							0	ubiquitin-conjugating enzyme E2-like [Xenopus laevis]
gi|148231901	uroc1	2	1	2-0-0	-				3	2	2-3-0	-				2	2	2-0-2	-				-							1	3	1-1-1	-				1	1	0-0-1	-				0	urocanase domain containing 1 [Xenopus laevis]
gi|325530058	hspa14-a	3	1	3-0-0	-				1	1	1-0-0	-				2	2	0-1-2	-				1	1	0-0-1	-				2	1	2-0-0	-				-							0	RecName: Full=Heat shock 70 kDa protein 14-A
gi|49899018	ppp2r5b	3	3	3-1-1	-				2	1	2-0-0	-				1	1	1-0-0	-				2	2	2-0-1	-				1	2	1-0-1	-				-							0	Ppp2r5e-prov protein [Xenopus laevis]
gi|58702066	eya3	3	2	3-1-0	-				2	3	2-1-2	-				2	3	1-1-2	-				1	1	0-0-1	-				-							1	1	1-0-0	-				0	MGC85199 protein [Xenopus laevis]
gi|49117138	vasp	2	2	2-0-1	-				4	2	2-0-4	-				4	2	1-0-4	-				1	2	1-0-1	-				2	2	2-1-0	-				-							0	MGC80202 protein [Xenopus laevis]
gi|133737022	ranbp1	-							3	2	0-3-3	-				5	2	2-0-5	-				1	2	1-1-0	-				3	3	1-2-3	-				2	2	2-1-0	-				0	LOC397932 protein [Xenopus laevis]
gi|148227113	pdhx	3	3	1-2-3	-				4	2	0-3-4	-				4	3	3-4-4	-				-							2	1	0-2-0	-				1	1	0-1-0	-				0	pyruvate dehydrogenase complex, component X [Xenopus laevis]
gi|4191596	ncapg	4	3	4-1-2	-				1	2	0-1-1	-				4	3	1-2-4	-				3	2	3-0-1	-				2	2	0-2-1	-				-							0	chromosome condensation protein XCAP-G [Xenopus laevis]
gi|147899266	znf622	3	2	3-1-0	-				1	1	0-0-1	-				1	1	1-0-0	-				-							1	1	0-1-0	-				2	2	0-2-1	-				0	zinc finger protein 622 [Xenopus laevis]
gi|147905173	mars	3	2	3-0-1	-				1	2	0-1-1	-				1	1	0-0-1	-				-							2	3	1-1-2	-				1	1	0-0-1	-				0	methionyl-tRNA synthetase, cytoplasmic [Xenopus laevis]
gi|27696290	tpt1	1	2	1-0-1	-				2	2	1-0-2	-				3	2	0-1-3	-				1	1	1-0-0	-				1	1	0-0-1	-				-							0	Tpt1-prov protein [Xenopus laevis]
gi|47506878	kdm3a-a	1	1	1-0-0	-				1	1	0-0-1	-				3	2	0-1-3	-				2	1	2-0-0	-				1	1	0-0-1	-				-							0	MGC78836 protein [Xenopus laevis]
gi|49522107	glt8d1	2	1	2-0-0	-				-							3	1	0-0-3	-				1	3	1-1-1	-				1	1	0-0-1	-				1	2	1-1-0	-				0	MGC81998 protein [Xenopus laevis]
gi|50415013	ATP2A2	3	1	3-0-0	-				1	2	0-1-1	-				-							1	1	0-1-0	-				1	1	1-0-0	-				2	1	0-0-2	-				63.4	ATP2A2 protein
gi|82178919	sumo1-b	3	3	3-1-1	-				1	1	1-0-0	-				-							1	2	1-0-1	-				2	3	1-1-2	-				1	1	0-1-0	-				0	RecName: Full=Small ubiquitin-related modifier 1-B; Short=SUMO-1-B; Flags: Precursor
gi|147898819	glrx3	6	1	6-0-0	-				-							2	1	0-0-2	-				4	3	4-3-2	-				6	3	2-4-6	-				2	1	0-0-2	-				0	glutaredoxin 3 [Xenopus laevis]
gi|147900999	fscn1	5	2	5-0-2	-				3	2	3-1-0	-				4	2	1-0-4	-				1	1	1-0-0	-				2	2	0-2-1	-				-							0	fascin [Xenopus laevis]
gi|14329670	melk	4	3	4-1-1	-				2	3	1-2-1	-				2	3	1-2-2	-				1	3	1-1-1	-				1	2	0-1-1	-				-							0	p69Eg3 [Xenopus laevis]
gi|148223323	vrk1	3	3	1-3-1	-				2	1	0-2-0	-				1	2	1-1-0	-				3	2	0-1-3	-				1	2	0-1-1	-				-							0	vaccinia related kinase 1 [Xenopus laevis]
gi|148237404	fam98a	3	2	3-1-0	-				2	2	0-1-2	-				1	2	0-1-1	-				3	1	3-0-0	-				-							1	2	1-0-1	-				0	family with sequence similarity 98, member A [Xenopus laevis]
gi|148237715	arih2	3	2	3-0-1	-				2	2	2-0-1	-				3	1	0-0-3	-				1	1	1-0-0	-				1	1	1-0-0	-				-							0	ariadne homolog 2 [Xenopus laevis]
gi|27370978	Hspa4	4	2	4-0-1	-				2	2	2-1-0	-				1	1	0-1-0	-				1	1	1-0-0	-				2	2	1-2-0	-				-							36.8	Hspa4 protein
gi|28175397	srsf2	3	1	0-3-0	-				3	1	0-3-0	-				1	1	1-0-0	-				1	1	0-0-1	-				-							2	2	1-0-2	-				0	Sfrs2-prov protein [Xenopus laevis]
gi|27694942	LOC398473	5	1	5-0-0	-				5	2	0-1-5	-				3	3	1-1-3	-				1	1	0-1-0	-				2	1	0-2-0	-				-							73.4	LOC398473 protein
gi|49115770	LOC443656	-							6	2	1-0-6	-				4	2	0-1-4	-				2	2	2-1-0	-				3	2	3-0-1	-				1	1	1-0-0	-				43.9	LOC443656 protein
gi|147900143	park7	2	2	2-0-1	-				3	3	3-3-1	-				1	3	1-1-1	-				-							4	2	0-1-4	-				1	1	0-0-1	-				20.2	SP22
gi|160420275	-	3	3	3-1-1	-				3	2	1-0-3	-				3	2	1-0-3	-				1	1	0-1-0	-				1	1	0-1-0	-				-							0	vasodilator-stimulated phosphoprotein [Xenopus laevis]
gi|28703816	mpp1	4	3	4-1-2	-				1	1	0-0-1	-				3	3	1-1-3	-				1	3	1-1-1	-				2	2	0-2-1	-				-							0	MGC53500 protein [Xenopus laevis]
gi|49115497	apaf1	5	3	5-1-2	-				2	2	0-2-2	-				3	1	0-0-3	-				1	1	0-0-1	-				1	1	0-1-0	-				-							0	MGC80868 protein [Xenopus laevis]
gi|49119521	LOC443682	3	3	1-3-3	-				3	3	3-2-3	-				4	3	2-4-3	-				1	2	0-1-1	-				-							1	1	0-1-0	-				35.5	LOC443682 protein
gi|120537396	supt5h	3	2	3-0-1	-				1	1	0-0-1	-				3	1	0-0-3	-				1	2	1-1-0	-				1	1	1-0-0	-				-							0	LOC733281 protein [Xenopus laevis]
gi|147901023	-	4	3	4-1-1	-				1	2	1-0-1	-				1	2	1-1-0	-				1	2	1-0-1	-				2	3	1-2-1	-				-							0	WD repeat domain 36 [Xenopus laevis]
gi|148233972	adar	3	2	3-2-0	-				1	2	1-0-1	-				1	2	0-1-1	-				3	2	1-0-3	-				1	1	0-1-0	-				-							0	adenosine deaminase, RNA-specific [Xenopus laevis]
gi|148235556	wdr18	4	1	4-0-0	-				2	2	0-1-2	-				1	2	1-0-1	-				1	1	0-1-0	-				-							1	1	0-1-0	-				0	WD repeat domain 18 [Xenopus laevis]
gi|189217627	exoc7	4	1	4-0-0	-				1	1	0-1-0	-				2	1	2-0-0	-				1	2	1-0-1	-				1	2	1-0-1	-				-							0	exocyst complex component 7 [Xenopus laevis]
gi|284507288	gpx4	4	2	4-0-2	-				2	2	1-0-2	-				-							1	2	0-1-1	-				1	3	1-1-1	-				1	2	0-1-1	-				19	glutathione peroxidase 4 b
gi|49115615	tarbp2	4	1	4-0-0	-				1	2	1-0-1	-				2	1	0-0-2	-				1	1	1-0-0	-				-							1	1	0-0-1	-				0	MGC82499 protein [Xenopus laevis]
gi|148236601	tsn	4	1	4-0-0	-				1	2	0-1-1	-				1	2	1-0-1	-				1	2	1-0-1	-				1	1	1-0-0	-				-							0	translin [Xenopus laevis]
gi|46249552	arhgap35	4	1	4-0-0	-				1	1	0-0-1	-				1	1	0-0-1	-				1	2	1-0-1	-				1	1	0-0-1	-				-							0	MGC81300 protein [Xenopus laevis]
Q5D862	FLG2	1	1	0-1-0	-				-							1	1	1-0-0	-				1	2	0-1-1	-				4	1	0-0-4	-				1	1	0-0-1	-				248.1	SWISS-PROT:Q5D862 Tax_Id=9606 Gene_Symbol=FLG2 Filaggrin-2
gi|67514211	rfc3	5	2	5-0-1	-				3	2	1-0-3	-				3	1	0-0-3	-				1	2	0-1-1	-				1	3	1-1-1	-				-							0	MGC115007 protein [Xenopus laevis]
gi|51703526	nnt	8	2	8-2-0	-				2	2	2-1-0	-				3	3	3-1-1	-				2	2	2-0-1	-				-							1	1	0-1-0	-				0	MGC83563 protein [Xenopus laevis]
gi|50417530	wdhd1	-							8	1	0-0-8	-				6	1	0-0-6	-				3	2	3-2-0	-				1	2	1-0-1	-				2	1	2-0-0	-				97	Wdhd1 protein
gi|46249514	smn2	4	1	4-0-0	-				1	1	0-1-0	-				1	3	1-1-1	-				3	2	1-0-3	-				1	1	0-1-0	-				-							0	LOC398438 protein [Xenopus laevis]
gi|62871770	LOC779032	5	3	5-1-1	-				2	1	0-0-2	-				1	2	0-1-1	-				1	2	1-0-1	-				1	2	1-0-1	-				-							112.3	LOC779032 protein
gi|163914455	cpvl	6	2	6-0-1	-				2	1	2-0-0	-				-							4	1	4-0-0	-				1	2	1-1-0	-				1	1	1-0-0	-				0	carboxypeptidase, vitellogenic-like [Xenopus laevis]
gi|37748220	slc25a13	7	1	7-0-0	-				3	2	3-2-0	-				1	1	0-0-1	-				5	3	5-1-3	-				-							1	1	0-1-0	-				0	MGC69168 protein [Xenopus laevis]
gi|148223924	orc4	5	3	5-1-1	-				1	2	1-1-0	-				1	1	1-0-0	-				1	1	0-0-1	-				-							1	1	1-0-0	-				0	origin recognition complex subunit 4 [Xenopus laevis]
gi|82179179	elp3	5	1	5-0-0	-				1	1	0-0-1	-				1	1	0-0-1	-				1	1	0-0-1	-				-							1	1	0-1-0	-				0	RecName: Full=Elongator complex protein 3
gi|4106370	hnrnpu	5	2	5-1-0	-				1	3	1-1-1	-				3	2	0-1-3	-				-							1	1	0-0-1	-				1	1	0-1-0	-				0	scaffold attachment factor A [Xenopus laevis]
gi|213623502	naa15	16	3	16-1-5	-				2	3	2-2-1	-				3	2	1-0-3	-				8	3	8-2-4	-				3	3	2-3-2	-				-							0	NMDA receptor regulated 1-like [Xenopus laevis]
gi|9651963	naa16	14	2	14-0-4	-				3	2	3-1-0	-				1	2	1-0-1	-				8	2	8-0-4	-				3	3	1-2-3	-				-							0	putative N-terminal acetyltransferase [Xenopus laevis]
gi|148229469	rps6ka	6	1	6-0-0	-				1	1	0-0-1	-				1	1	0-0-1	-				1	2	1-1-0	-				1	1	0-0-1	-				-							0	ribosomal protein S6 kinase 2 alpha [Xenopus laevis]
gi|54648320	LOC495487	6	1	6-0-0	-				1	1	0-0-1	-				-							1	1	1-0-0	-				1	1	1-0-0	-				1	2	0-1-1	-				81.7	LOC495487 protein
gi|47507401	ppp2r2a	8	2	8-0-1	-				1	2	0-1-1	-				3	2	2-0-3	-				-							1	3	1-1-1	-				1	1	0-0-1	-				0	PP2A protein [Xenopus laevis]
gi|147902902	actr2	7	2	7-0-1	-				1	2	1-0-1	-				1	1	0-1-0	-				1	1	1-0-0	-				1	1	1-0-0	-				-							0	actin-related protein 2-A [Xenopus laevis]
gi|125858778	LOC733300	9	1	9-0-0	-				2	1	0-2-0	-				1	1	0-0-1	-				1	1	0-0-1	-				1	2	0-1-1	-				-							103.2	LOC733300 protein
gi|213623691	LOC397919	-							-							21	1	0-0-21	-				12	3	12-12-10	-				13	3	11-13-12	-				11	2	0-11-9	-				75.4	LOC397919 protein
gi|148237776	uchl5	15	2	15-11-0	-				-							-							14	1	14-0-0	-				13	1	13-0-0	-				14	1	14-0-0	-				0	ubiquitin carboxyl-terminal hydrolase L5 [Xenopus laevis]
gi|27882053	-	17	2	17-0-8	-				10	1	10-0-0	-				-							11	1	11-0-0	-				11	2	7-11-0	-				-							50.6	Gdi2-prov protein
gi|18478496	mapre1	-							10	2	0-10-9	-				11	1	0-0-11	-				-							11	1	0-0-11	-				9	1	0-0-9	-				0	xEB1A [Xenopus laevis]
gi|34809224	rtn4	10	1	10-0-0	-				-							-							7	2	7-0-6	-				7	1	0-0-7	-				10	1	0-10-0	-				0	RTN4.1-A2 [Xenopus laevis]
gi|300587941	atp1a3	8	2	8-0-5	-				-							6	1	0-6-0	-				6	3	6-6-6	-				-							5	1	0-0-5	-				0	unnamed protein product [Xenopus laevis]
Q01546	KRT76	7	3	4-7-5	-				5	3	4-5-5	-				6	3	6-5-3	-				5	1	0-0-5	-				-							-							65.9	SWISS-PROT:Q01546 Tax_Id=9606 Gene_Symbol=KRT76 Keratin, type II cytoskeletal 2 oral
Q6IFX2	Krt42	5	3	5-5-2	-				6	3	3-6-4	-				4	1	4-0-0	-				6	1	0-6-0	-				-							-							50.1	SWISS-PROT:Q6IFX2 Tax_Id=10090 Gene_Symbol=Krt42 Keratin, type I cytoskeletal 42
gi|116063448	LOC398450	5	2	5-0-2	-				5	2	4-5-0	-				4	1	4-0-0	-				-							6	2	0-3-6	-				-							35.8	LOC398450 protein
gi|28277241	hspa9	-							4	1	0-4-0	-				-							7	1	0-0-7	-				4	2	0-3-4	-				5	3	2-3-5	-				72.8	Unknown (protein for MGC:52616)
gi|5901743	gatad2a	4	2	4-0-1	-				5	3	1-2-5	-				6	3	2-1-6	-				-							3	1	3-0-0	-				-							0	Mi-2 histone deacetylase complex protein 66 [Xenopus laevis]
gi|83318265	XELAEV_18007424mg	3	1	0-3-0	-				4	2	4-3-0	-				-							3	1	0-0-3	-				-							4	2	1-0-4	-				70.7	Unknown (protein for MGC:132193)
gi|114108140	pfdn6	-							-							3	1	0-0-3	-				3	3	3-2-2	-				3	3	2-3-2	-				3	3	3-3-2	-				0	MGC154905 protein [Xenopus laevis]
gi|148224496	ppp2r1a	5	1	5-0-0	-				-							-							2	1	0-2-0	-				3	1	0-3-0	-				2	3	2-2-2	-				0	protein phosphatase 2, regulatory subunit A, alpha [Xenopus laevis]
gi|141795861	-	5	1	5-0-0	-				-							2	1	0-0-2	-				2	1	2-0-0	-				2	2	0-2-1	-				-							66	Unknown (protein for IMAGE:8527468)
gi|147903679	eef2.2	3	1	3-0-0	-				2	2	2-2-0	-				2	1	2-0-0	-				-							3	1	0-0-3	-				-							0	eukaryotic translation elongation factor 2, gene 2 [Xenopus laevis]
gi|50414890	nars	3	1	3-0-0	-				2	2	2-2-0	-				2	2	0-1-2	-				-							3	3	3-2-1	-				-							0	Nars-prov protein [Xenopus laevis]
gi|51950262	ddx39b	3	1	3-0-0	-				-							-							2	2	0-2-2	-				2	2	1-2-0	-				3	1	0-3-0	-				0	MGC81606 protein [Xenopus laevis]
gi|147906402	rbm17	2	2	1-2-0	-				2	1	0-2-0	-				3	2	3-0-3	-				-							2	1	0-0-2	-				-							0	RNA binding motif protein 17 [Xenopus laevis]
gi|52082714	hnrnpd	-							-							2	1	0-0-2	-				3	3	2-3-2	-				2	3	1-2-2	-				2	3	1-2-2	-				0	p37 AUF1 [Xenopus laevis]
gi|82178376	tmx2	2	2	2-0-1	-				-							-							3	1	0-3-0	-				2	2	0-2-1	-				2	2	2-2-0	-				0	RecName: Full=Thioredoxin-related transmembrane protein 2; AltName: Full=Thioredoxin domain-containing protein 14; Flags: Precursor
gi|52354762	LOC494771	2	2	2-0-2	-				-							2	2	2-1-0	-				2	3	2-1-1	-				2	2	0-1-2	-				-							57.5	LOC494771 protein
gi|82185492	eif4e3-b	2	2	2-0-1	-				2	1	0-0-2	-				-							2	2	2-1-0	-				2	2	0-1-2	-				-							0	RecName: Full=Eukaryotic translation initiation factor 4E type 3-B; Short=eIF-4E type 3-B; Short=eIF-4E3-B; Short=eIF4E type 3-B; Short=eIF4E-3-B
O76015	KRT38	2	1	2-0-0	-				-							-							2	3	2-2-2	-				2	3	1-2-2	-				2	3	1-1-2	-				50.5	SWISS-PROT:O76015 Keratin, type I cuticular HA8 (Hair keratin, type I HA8)
gi|115528247	prrc1-b	-							2	1	0-0-2	-				1	1	0-0-1	-				2	1	2-0-0	-				1	1	1-0-0	-				-							0	Prrc1-b protein [Xenopus laevis]
gi|123959688	s100a11	-							2	2	2-0-1	-				2	1	0-0-2	-				1	1	1-0-0	-				1	1	1-0-0	-				-							0	LOC443554 protein [Xenopus laevis]
gi|14495249	parn	3	1	3-0-0	-				-							1	2	1-0-1	-				1	1	0-0-1	-				1	2	1-0-1	-				-							0	poly(A)-specific ribonuclease [Xenopus laevis]
gi|147898909	psmd10	3	2	3-0-1	-				-							-							1	1	1-0-0	-				1	3	1-1-1	-				1	1	0-1-0	-				0	proteasome (prosome, macropain) 26S subunit, non-ATPase, 10 [Xenopus laevis]
gi|147900460	ptgr2	2	1	2-0-0	-				1	3	1-1-1	-				2	2	1-0-2	-				-							1	2	0-1-1	-				-							0	prostaglandin reductase 2 [Xenopus laevis]
gi|147904439	nup50	2	1	2-0-0	-				1	2	0-1-1	-				2	2	0-1-2	-				-							1	1	1-0-0	-				-							0	uncharacterized protein LOC503671 [Xenopus laevis]
gi|147904973	capns1	-							-							2	1	0-0-2	-				1	1	1-0-0	-				2	3	1-2-1	-				1	2	1-0-1	-				0	calpain, small subunit 1 [Xenopus laevis]
gi|148222589	pelo	1	1	1-0-0	-				2	1	0-0-2	-				2	2	0-1-2	-				1	2	0-1-1	-				-							-							0	protein pelota homolog [Xenopus laevis]
gi|148223976	gmnn	-							-							2	1	0-0-2	-				2	1	2-0-0	-				1	1	1-0-0	-				1	2	1-0-1	-				0	geminin L [Xenopus laevis]
gi|148229039	atp6v0d1	2	2	2-0-1	-				-							-							2	3	2-1-1	-				1	3	1-1-1	-				1	2	1-0-1	-				0	ATPase, H+ transporting, lysosomal 38kDa, V0 subunit d1 [Xenopus laevis]
gi|148229164	MGC83663	3	2	3-0-1	-				-							1	1	1-0-0	-				1	2	1-0-1	-				1	2	1-1-0	-				-							0	MGC83663 protein [Xenopus laevis]
gi|148230659	glud1	2	3	1-1-2	-				2	3	1-2-1	-				1	1	0-1-0	-				-							-							1	2	0-1-1	-				0	glutamate dehydrogenase 1 [Xenopus laevis]
gi|148231061	tpm4	-							-							3	1	0-0-3	-				1	2	1-0-1	-				1	3	1-1-1	-				1	1	0-1-0	-				0	tropomyosin 4 b [Xenopus laevis]
gi|148231225	mdn1	3	1	3-0-0	-				1	1	0-0-1	-				1	1	0-1-0	-				1	2	1-0-1	-				-							-							0	MDN1, midasin homolog [Xenopus laevis]
gi|148232824	pabpc1-a	-							2	1	0-0-2	-				2	2	0-1-2	-				1	2	1-1-0	-				1	1	1-0-0	-				-							70.5	polyadenylate-binding protein 1-A
gi|148235271	aimp2	3	1	3-0-0	-				1	1	0-0-1	-				1	2	0-1-1	-				1	1	1-0-0	-				-							-							0	MGC80304 protein [Xenopus laevis]
gi|148237326	trip4	2	1	2-0-0	-				1	1	0-0-1	-				2	1	0-0-2	-				-							1	1	0-1-0	-				-							0	thyroid hormone receptor interactor 4 [Xenopus laevis]
gi|148237580	snx6	2	1	2-0-0	-				1	2	1-0-1	-				2	1	0-0-2	-				-							1	1	1-0-0	-				-							0	sorting nexin 6 [Xenopus laevis]
gi|27371245	hsd17b12-b	2	2	2-1-0	-				-							-							2	3	2-1-1	-				1	1	1-0-0	-				1	1	1-0-0	-				0	Let-767co-prov protein [Xenopus laevis]
gi|28279352	akt2-a	3	1	3-0-0	-				1	1	0-0-1	-				1	2	1-0-1	-				-							1	2	0-1-1	-				-							0	Akt2-prov protein [Xenopus laevis]
gi|283837905	tra2b	1	1	0-1-0	-				1	1	0-1-0	-				-							2	1	0-0-2	-				-							2	1	2-0-0	-				0	splicing factor, arginine/serine-rich 10 [Xenopus laevis]
gi|2981641	ovch1	2	1	2-0-0	-				-							1	1	0-0-1	-				-							2	1	0-2-0	-				1	1	0-0-1	-				0	polyprotein [Xenopus laevis]
gi|29839752	adam10	2	2	2-0-1	-				-							2	2	0-1-2	-				1	1	0-0-1	-				1	1	0-0-1	-				-							0	RecName: Full=Disintegrin and metalloproteinase domain-containing protein 10; Short=ADAM 10; AltName: Full=Kuzbanian protein homolog; Short=xKuz; Flags: Precursor
gi|300654620	fbp2	1	1	1-0-0	-				1	1	0-0-1	-				2	1	0-0-2	-				-							2	1	2-0-0	-				-							0	unnamed protein product [Xenopus laevis]
gi|312283596	cep192	-							-							1	1	0-0-1	-				2	3	1-2-1	-				2	3	1-2-2	-				1	2	0-1-1	-				0	centrosomal protein 192kDa [Xenopus laevis]
gi|46250271	gabarap	3	3	3-1-1	-				1	1	0-1-0	-				-							1	2	1-1-0	-				-							1	1	1-0-0	-				0	MGC78908 protein [Xenopus laevis]
gi|49118658	ptpn11	2	1	2-0-0	-				2	1	0-0-2	-				1	1	0-0-1	-				-							1	1	0-0-1	-				-							0	Ptp-2 protein [Xenopus laevis]
gi|49258028	cwc27	-							1	1	0-0-1	-				2	1	0-0-2	-				-							1	1	1-0-0	-				2	1	0-0-2	-				0	MGC84139 protein [Xenopus laevis]
gi|50925064	chchd6-a	3	1	3-0-0	-				1	1	1-0-0	-				1	1	0-1-0	-				-							-							1	1	0-0-1	-				31.1	LOC446271 protein
gi|54311492	eml1	1	1	0-0-1	-				2	2	1-0-2	-				1	1	1-0-0	-				-							2	2	0-2-2	-				-							0	LOC495344 protein [Xenopus laevis]
gi|57033027	kdm3a-b	-							1	1	0-0-1	-				3	2	0-2-3	-				1	1	1-0-0	-				1	1	0-0-1	-				-							0	LOC496351 protein [Xenopus laevis]
gi|82180960	ublcp1	1	1	1-0-0	-				-							2	1	0-0-2	-				1	1	1-0-0	-				2	2	1-0-2	-				-							0	RecName: Full=Ubiquitin-like domain-containing CTD phosphatase 1
gi|125858686	LOC100037235	-							2	1	0-0-2	-				1	1	0-0-1	-				1	1	0-0-1	-				-							1	1	0-0-1	-				0	LOC100037235 protein [Xenopus laevis]
gi|147899023	sarnp	1	1	0-0-1	-				1	1	1-0-0	-				2	1	0-0-2	-				-							1	2	1-1-0	-				-							0	SAP domain containing ribonucleoprotein [Xenopus laevis]
gi|147900017	srsf7	1	1	0-1-0	-				1	1	0-1-0	-				-							-							1	1	0-0-1	-				2	2	2-0-1	-				0	serine/arginine-rich splicing factor 7 [Xenopus laevis]
gi|147901013	prpf31	2	1	2-0-0	-				-							1	1	0-0-1	-				1	1	1-0-0	-				1	2	0-1-1	-				-							0	U4/U6 small nuclear ribonucleoprotein Prp31 [Xenopus laevis]
gi|147901482	mcmbp	1	2	1-0-1	-				1	1	0-0-1	-				2	1	0-0-2	-				-							1	2	1-1-0	-				-							0	mini-chromosome maintenance complex-binding protein [Xenopus laevis]
gi|147904122	med8-b	1	1	0-1-0	-				1	2	0-1-1	-				1	1	0-1-0	-				-							2	1	0-2-0	-				-							0	mediator of RNA polymerase II transcription subunit 8-B [Xenopus laevis]
gi|148222282	atp5j	2	3	2-1-1	-				1	1	1-0-0	-				1	1	0-0-1	-				-							-							1	1	0-0-1	-				0	ATP synthase, H+ transporting, mitochondrial Fo complex, subunit F6 [Xenopus laevis]
gi|148222703	agtrap	1	3	1-1-1	-				1	2	1-0-1	-				2	2	1-0-2	-				-							1	2	1-1-0	-				-							0	angiotensin 2 receptor-associated protein [Xenopus laevis]
gi|148222737	slc27a6	1	1	1-0-0	-				-							-							1	1	0-0-1	-				1	2	0-1-1	-				2	1	0-2-0	-				0	solute carrier family 27 (fatty acid transporter), member 6 [Xenopus laevis]
gi|148225683	stx4	-							1	2	1-0-1	-				2	1	0-2-0	-				1	1	0-1-0	-				1	1	0-1-0	-				-							0	syntaxin 4 [Xenopus laevis]
gi|148227504	cisd2-b	1	1	1-0-0	-				-							-							1	3	1-1-1	-				2	3	2-1-2	-				1	2	0-1-1	-				0	CDGSH iron-sulfur domain-containing protein 2B [Xenopus laevis]
gi|148227772	nudcd3	-							1	1	0-0-1	-				1	1	0-0-1	-				2	1	0-2-0	-				1	1	1-0-0	-				-							0	NudC domain containing 3 [Xenopus laevis]
gi|148227850	qtrt2	2	2	2-0-1	-				1	1	0-1-0	-				1	1	0-0-1	-				-							1	1	0-1-0	-				-							0	queuine tRNA-ribosyltransferase subunit qtrtd1 [Xenopus laevis]
gi|148228442	ddx17	2	1	2-0-0	-				1	1	0-0-1	-				-							-							1	1	1-0-0	-				1	1	1-0-0	-				0	DEAD (Asp-Glu-Ala-Asp) box polypeptide 17 [Xenopus laevis]
gi|148229260	pitpnb.2	1	2	1-0-1	-				2	1	0-0-2	-				1	1	0-0-1	-				-							-							1	1	1-0-0	-				0	phosphatidylinositol transfer protein, beta [Xenopus laevis]
gi|148229878	pnpo	2	1	2-0-0	-				1	2	1-1-0	-				1	1	1-0-0	-				-							1	1	0-1-0	-				-							0	pyridoxamine 5'-phosphate oxidase [Xenopus laevis]
gi|148230184	calm1	-							1	1	0-0-1	-				-							2	1	2-0-0	-				1	3	1-1-1	-				1	2	1-0-1	-				0	calmodulin 1 (phosphorylase kinase, delta) [Xenopus laevis]
gi|148231291	cdc6	2	1	2-0-0	-				1	1	0-0-1	-				1	1	0-0-1	-				-							-							1	2	1-1-0	-				0	cell division cycle 6 homolog [Xenopus laevis]
gi|148232439	casc3	1	1	1-0-0	-				2	2	0-1-2	-				1	3	1-1-1	-				1	1	0-1-0	-				-							-							0	cancer susceptibility candidate 3 [Xenopus laevis]
gi|148233290	tom1l2	2	1	2-0-0	-				1	2	0-1-1	-				1	1	0-1-0	-				1	1	1-0-0	-				-							-							0	TOM1-like protein 2 [Xenopus laevis]
gi|148234472	prps2	2	2	2-1-0	-				-							-							1	2	1-0-1	-				1	2	1-0-1	-				1	2	1-1-0	-				0	ribose-phosphate pyrophosphokinase 2 [Xenopus laevis]
gi|148234528	hmgb1	-							2	2	2-1-0	-				1	2	1-0-1	-				-							1	2	0-1-1	-				1	1	0-0-1	-				0	high mobility group box 1 [Xenopus laevis]
gi|148235873	optn	1	2	0-1-1	-				2	3	1-2-1	-				1	2	1-0-1	-				-							1	1	1-0-0	-				-							0	uncharacterized protein LOC100036954 [Xenopus laevis]
gi|148237936	cnpy2	-							1	1	0-1-0	-				-							1	1	0-0-1	-				2	1	2-0-0	-				1	1	0-0-1	-				0	uncharacterized protein LOC734679 [Xenopus laevis]
gi|148238307	MGC82047	1	1	0-1-0	-				2	2	0-2-1	-				1	1	0-0-1	-				-							-							1	1	0-0-1	-				0	MGC82047 protein [Xenopus laevis]
gi|157073883	thrap3	1	1	0-1-0	-				2	1	0-2-0	-				-							1	1	0-0-1	-				-							1	1	0-0-1	-				0	thyroid hormone receptor associated protein 3 [Xenopus laevis]
gi|15808362	prkaca	1	1	1-0-0	-				1	1	0-0-1	-				1	1	0-0-1	-				2	1	0-0-2	-				-							-							0	cAMP-dependent protein kinase catalytic subunit alpha [Xenopus laevis]
gi|161611746	LOC100127314	1	1	1-0-0	-				1	1	0-1-0	-				-							2	1	2-0-0	-				-							1	1	0-0-1	-				36	LOC100127314 protein
gi|213626291	LOC398080	2	1	2-0-0	-				-							1	2	1-0-1	-				1	1	1-0-0	-				1	2	1-1-0	-				-							153.5	LOC398080 protein
gi|259511967	ppp2r2b	2	1	2-0-0	-				-							1	1	1-0-0	-				-							1	1	0-0-1	-				1	1	0-0-1	-				0	RecName: Full=Serine/threonine-protein phosphatase 2A 55 kDa regulatory subunit B beta isoform; AltName: Full=PP2A subunit B isoform B55-beta; AltName: Full=PP2A subunit B isoform PR55-beta; AltName: Full=PP2A subunit B isoform R2-beta; AltName: F...
gi|37805291	tomm70	2	1	2-0-0	-				1	1	0-0-1	-				1	1	0-0-1	-				1	1	1-0-0	-				-							-							0	MGC68780 protein [Xenopus laevis]
gi|46249620	dctn3	1	1	0-1-0	-				2	1	0-0-2	-				-							1	3	1-1-1	-				1	1	1-0-0	-				-							0	MGC82243 protein [Xenopus laevis]
gi|49115265	exoc5	2	2	2-1-0	-				1	1	0-0-1	-				1	2	1-0-1	-				1	1	1-0-0	-				-							-							0	MGC80624 protein [Xenopus laevis]
gi|50416543	ik	1	3	1-1-1	-				1	1	0-1-0	-				-							1	1	0-0-1	-				2	3	2-1-1	-				-							0	MGC83922 protein [Xenopus laevis]
gi|50603628	prps1	2	2	2-0-1	-				1	2	1-1-0	-				1	2	1-1-0	-				-							1	2	1-0-1	-				-							0	Prps1 protein [Xenopus laevis]
gi|50603800	pura	2	2	2-0-1	-				1	1	0-1-0	-				1	1	0-1-0	-				-							-							1	1	0-0-1	-				0	Pura-prov protein [Xenopus laevis]
gi|54149799	-	2	1	2-0-0	-				1	1	1-0-0	-				1	1	0-0-1	-				-							-							1	1	0-0-1	-				14.7	TPA_inf: HN1 protein
gi|62825927	LOC733221	2	1	2-0-0	-				1	1	0-1-0	-				-							1	1	1-0-0	-				1	1	1-0-0	-				-							51.9	LOC733221 protein
gi|65129	gtf2b	1	1	1-0-0	-				1	1	0-0-1	-				1	1	0-0-1	-				2	2	2-1-0	-				-							-							0	TFIIB [Xenopus laevis]
gi|67678140	dpm1	-							-							1	2	1-1-0	-				1	1	1-0-0	-				1	1	0-0-1	-				2	2	2-1-0	-				0	MGC114892 protein [Xenopus laevis]
gi|76779485	pih1d1	1	2	1-1-0	-				2	2	1-0-2	-				1	3	1-1-1	-				1	1	1-0-0	-				-							-							0	MGC52879 protein [Xenopus laevis]
gi|76779933	ndufb4	1	2	1-1-0	-				2	3	1-1-2	-				1	1	0-0-1	-				-							-							1	1	0-1-0	-				0	MGC130893 protein [Xenopus laevis]
gi|80477616	u2af1	1	2	1-1-0	-				1	1	0-1-0	-				-							-							2	1	0-0-2	-				1	1	0-0-1	-				0	MGC131026 protein [Xenopus laevis]
gi|80477647	trmt6	2	1	2-0-0	-				1	2	1-0-1	-				1	1	0-0-1	-				-							1	1	0-1-0	-				-							0	MGC131078 protein [Xenopus laevis]
gi|82182643	nubp2	1	1	1-0-0	-				-							2	1	0-0-2	-				1	2	1-0-1	-				1	2	1-0-1	-				-							0	RecName: Full=Cytosolic Fe-S cluster assembly factor nubp2; AltName: Full=Nucleotide-binding protein 2; Short=NBP 2
gi|82185086	ppp1r21	2	2	2-0-1	-				-							1	1	0-0-1	-				1	2	1-0-1	-				1	1	1-0-0	-				-							0	RecName: Full=KLRAQ motif-containing protein 1; AltName: Full=Coiled-coil domain-containing protein 128
P34955	SERPINA1	1	1	0-1-0	-				1	1	0-1-0	-				-							1	1	0-0-1	-				-							2	1	2-0-0	-				46.1	SWISS-PROT:P34955 (Bos taurus) Alpha-1-antiproteinase precursor
gi|114150034	mogat1	-							-							1	2	0-1-1	-				1	3	1-1-1	-				1	3	1-1-1	-				1	2	0-1-1	-				0	RecName: Full=2-acylglycerol O-acyltransferase 1; AltName: Full=Acyl-CoA:monoacylglycerol acyltransferase 1; Short=MGAT1; AltName: Full=Monoacylglycerol O-acyltransferase 1
gi|120577629	LOC100037049	-							1	1	0-1-0	-				1	2	1-1-0	-				1	1	0-0-1	-				1	1	0-0-1	-				-							72.7	LOC100037049 protein
gi|126631294	clasp1-a	1	2	1-0-1	-				-							-							1	1	1-0-0	-				1	1	1-0-0	-				1	1	0-0-1	-				0	Clasp1a protein [Xenopus laevis]
gi|126631795	-	-							-							1	1	0-1-0	-				1	1	0-0-1	-				1	3	1-1-1	-				1	1	0-0-1	-				23.2	Unknown (protein for IMAGE:7297131)
gi|146327088	spcs2	1	1	1-0-0	-				-							-							1	1	1-0-0	-				1	1	0-0-1	-				1	1	0-1-0	-				0	LOC100049747 protein [Xenopus laevis]
gi|147898387	actl6a	1	2	1-0-1	-				1	1	0-0-1	-				1	1	0-0-1	-				-							-							1	1	0-1-0	-				0	actin-like 6A [Xenopus laevis]
gi|147898817	-	-							1	1	0-0-1	-				1	1	0-0-1	-				-							1	2	1-1-0	-				1	1	0-1-0	-				0	uncharacterized protein LOC379669 [Xenopus laevis]
gi|147899366	mettl3	1	1	1-0-0	-				1	1	0-0-1	-				1	3	1-1-1	-				-							1	1	1-0-0	-				-							0	methyltransferase like 3 [Xenopus laevis]
gi|147902537	-	1	1	1-0-0	-				1	2	1-0-1	-				1	1	0-0-1	-				-							1	2	1-1-0	-				-							0	haloacid dehalogenase-like hydrolase domain containing 1 [Xenopus laevis]
gi|147902716	styx-b	-							1	1	1-0-0	-				1	3	1-1-1	-				1	2	1-0-1	-				1	3	1-1-1	-				-							0	serine/threonine/tyrosine-interacting protein B [Xenopus laevis]
gi|147904372	cnn2	-							1	1	0-0-1	-				1	1	1-0-0	-				1	1	1-0-0	-				1	2	1-0-1	-				-							33.3	hypothetical protein LOC432078
gi|147904523	rcl1	1	2	0-1-1	-				1	2	0-1-1	-				-							1	2	0-1-1	-				-							1	2	0-1-1	-				0	RNA terminal phosphate cyclase-like 1 [Xenopus laevis]
gi|147905226	emc1	1	1	1-0-0	-				1	1	0-0-1	-				-							1	1	1-0-0	-				1	1	1-0-0	-				-							0	uncharacterized protein KIAA0090 homolog precursor [Xenopus laevis]
gi|147905528	-	1	1	1-0-0	-				1	1	0-0-1	-				-							1	1	0-0-1	-				1	1	0-1-0	-				-							0	meiotic nuclear division protein 1 homolog [Xenopus laevis]
gi|147905682	thoc1	1	2	1-1-0	-				-							1	2	1-1-0	-				1	1	0-0-1	-				1	1	1-0-0	-				-							0	THO complex 1 protein [Xenopus laevis]
gi|147906923	utp14a	1	1	1-0-0	-				1	1	0-0-1	-				1	2	1-1-0	-				1	1	1-0-0	-				-							-							0	UTP14, U3 small nucleolar ribonucleoprotein, homolog A [Xenopus laevis]
gi|147906961	lnpep	-							1	1	0-0-1	-				-							1	1	1-0-0	-				1	1	0-1-0	-				1	1	0-0-1	-				0	uncharacterized protein LOC379719 [Xenopus laevis]
gi|148225300	nosip	-							1	1	0-0-1	-				1	2	1-0-1	-				1	2	1-1-0	-				1	1	1-0-0	-				-							0	nitric oxide synthase-interacting protein [Xenopus laevis]
gi|148225450	gosr1	-							-							1	1	0-0-1	-				1	2	1-0-1	-				1	1	0-0-1	-				1	1	1-0-0	-				0	golgi SNAP receptor complex member 1 [Xenopus laevis]
gi|148225462	arpc3-a	1	1	1-0-0	-				1	1	0-0-1	-				1	1	0-0-1	-				-							1	2	0-1-1	-				-							0	actin-related protein 2/3 complex subunit 3 [Xenopus laevis]
gi|148226200	dpysl2	1	1	1-0-0	-				1	1	0-0-1	-				1	1	0-0-1	-				1	1	1-0-0	-				-							-							0	dihydropyrimidinase-like 2 [Xenopus laevis]
gi|148227870	pin1	1	1	0-1-0	-				1	2	1-1-0	-				-							-							1	1	1-0-0	-				1	1	0-0-1	-				0	prolyl isomerase Pin1 b [Xenopus laevis]
gi|148228032	tprkb	1	1	1-0-0	-				-							1	1	0-0-1	-				1	1	1-0-0	-				1	1	0-0-1	-				-							0	TP53RK binding protein [Xenopus laevis]
gi|148228297	ptges3	-							1	1	0-0-1	-				1	1	0-0-1	-				1	1	1-0-0	-				1	2	1-1-0	-				-							0	prostaglandin-E synthase 3 [Xenopus laevis]
gi|148229525	mrps26	1	2	0-1-1	-				1	1	0-1-0	-				1	1	0-0-1	-				1	1	1-0-0	-				-							-							0	uncharacterized protein LOC414604 [Xenopus laevis]
gi|148231980	cstf3	1	1	1-0-0	-				1	1	1-0-0	-				1	1	1-0-0	-				-							1	1	0-0-1	-				-							0	cleavage stimulation factor, 3' pre-RNA, subunit 3, 77kDa [Xenopus laevis]
gi|148232473	acsbg2	1	1	1-0-0	-				1	1	1-0-0	-				1	1	0-0-1	-				-							-							1	1	0-1-0	-				0	long-chain-fatty-acid--CoA ligase ACSBG2 [Xenopus laevis]
gi|148234072	tsnax	1	1	1-0-0	-				-							-							1	1	1-0-0	-				1	2	1-0-1	-				1	1	0-1-0	-				0	translin-associated factor X [Xenopus laevis]
gi|148235711	luc7l2	1	2	1-1-0	-				1	1	0-0-1	-				1	1	0-0-1	-				1	1	1-0-0	-				-							-							0	LUC7-like 2 [Xenopus laevis]
gi|169642437	rufy1	1	1	0-0-1	-				-							1	1	1-0-0	-				1	1	0-1-0	-				1	1	0-1-0	-				-							0	LOC100158302 protein [Xenopus laevis]
gi|189217765	knstrn	1	1	0-1-0	-				1	1	0-1-0	-				-							-							1	1	0-0-1	-				1	1	0-0-1	-				0	uncharacterized protein LOC100158408 [Xenopus laevis]
gi|190360683	nptx1	1	1	1-0-0	-				1	2	1-1-0	-				1	1	0-1-0	-				-							1	1	0-1-0	-				-							0	neuronal pentraxin 1 precursor [Xenopus laevis]
gi|22653657	baz1a	1	1	1-0-0	-				1	1	0-0-1	-				1	1	0-0-1	-				1	1	1-0-0	-				-							-							0	RecName: Full=Bromodomain adjacent to zinc finger domain protein 1A; AltName: Full=ATP-utilizing chromatin assembly and remodeling factor 1; Short=xACF1
gi|28422708	slc25a3	1	1	1-0-0	-				-							1	1	0-1-0	-				1	3	1-1-1	-				1	1	0-0-1	-				-							0	Slc25a3-prov protein [Xenopus laevis]
gi|28461334	lmf2	1	1	1-0-0	-				1	1	0-1-0	-				-							1	1	1-0-0	-				-							1	1	0-0-1	-				0	Lmf2 protein [Xenopus laevis]
gi|327412335	matr3	1	1	1-0-0	-				-							1	2	0-1-1	-				-							1	1	1-0-0	-				1	1	0-1-0	-				99.5	matrin-3
gi|37589362	polr1b	1	1	1-0-0	-				-							-							1	1	0-1-0	-				1	1	1-0-0	-				1	1	0-1-0	-				0	MGC68946 protein [Xenopus laevis]
gi|46249462	tpx2-a	1	1	1-0-0	-				1	1	1-0-0	-				1	1	0-0-1	-				-							1	1	0-1-0	-				-							0	TPX2 protein [Xenopus laevis]
gi|46250269	h1f0-b	1	1	0-1-0	-				-							-							1	1	0-0-1	-				1	1	0-0-1	-				1	1	0-0-1	-				0	Unknown (protein for MGC:78864) [Xenopus laevis]
gi|47125120	rcor2	1	1	1-0-0	-				1	1	1-0-0	-				1	1	0-1-0	-				1	1	0-0-1	-				-							-							0	MGC80015 protein [Xenopus laevis]
gi|49115898	tspan15	1	1	1-0-0	-				1	1	0-1-0	-				-							1	1	0-1-0	-				-							1	1	0-1-0	-				0	MGC82964 protein [Xenopus laevis]
gi|49118739	akirin2	1	1	1-0-0	-				-							1	2	0-1-1	-				1	1	1-0-0	-				1	1	0-0-1	-				-							0	Akirin2 protein [Xenopus laevis]
gi|49256126	exosc2	1	2	1-0-1	-				1	1	0-0-1	-				1	2	1-0-1	-				-							1	1	1-0-0	-				-							0	MGC82596 protein [Xenopus laevis]
gi|50415177	aaas	-							-							1	1	0-1-0	-				1	3	1-1-1	-				1	2	1-1-0	-				1	2	1-1-0	-				0	Aaas-prov protein [Xenopus laevis]
gi|50416223	lamp1	1	2	1-0-1	-				1	2	1-0-1	-				1	1	0-0-1	-				1	1	0-0-1	-				-							-							0	Lamp1-prov protein [Xenopus laevis]
gi|50418289	ppp4r2-b	1	2	1-0-1	-				1	1	1-0-0	-				1	2	0-1-1	-				1	1	1-0-0	-				-							-							0	Ppp4r2-prov protein [Xenopus laevis]
gi|50418307	socs6	1	2	1-1-0	-				1	1	1-0-0	-				-							-							1	2	0-1-1	-				1	2	1-0-1	-				0	Socs6-prov protein [Xenopus laevis]
gi|50604257	reep4	1	1	0-0-1	-				-							1	2	1-1-0	-				1	2	0-1-1	-				1	2	0-1-1	-				-							0	MGC84659 protein [Xenopus laevis]
gi|51512989	tfdp1	1	1	1-0-0	-				-							1	1	1-0-0	-				1	1	1-0-0	-				1	1	0-1-0	-				-							0	MGC81762 protein [Xenopus laevis]
gi|51593164	rab24	1	1	1-0-0	-				1	1	1-0-0	-				1	1	0-0-1	-				1	1	1-0-0	-				-							-							0	MGC85288 protein [Xenopus laevis]
gi|51703693	p4ha2	1	1	1-0-0	-				-							-							1	2	0-1-1	-				1	2	0-1-1	-				1	2	0-1-1	-				0	MGC83530 protein [Xenopus laevis]
gi|51704122	LOC446935	1	1	1-0-0	-				1	1	1-0-0	-				1	1	0-0-1	-				-							-							1	1	0-1-0	-				34.6	LOC446935 protein
gi|51873813	ndufs7	1	1	1-0-0	-				1	1	0-0-1	-				1	2	1-0-1	-				-							-							1	1	1-0-0	-				0	MGC85267 protein [Xenopus laevis]
gi|51950226	ppid	-							1	1	0-0-1	-				1	1	0-0-1	-				1	1	1-0-0	-				1	1	1-0-0	-				-							0	MGC81732 protein [Xenopus laevis]
gi|54038766	LOC398511	1	1	1-0-0	-				-							1	1	0-0-1	-				1	1	0-0-1	-				1	1	0-0-1	-				-							92.7	LOC398511 protein
gi|54648555	bicc1-b	1	1	1-0-0	-				1	1	0-0-1	-				1	1	0-0-1	-				1	1	1-0-0	-				-							-							0	LOC495436 protein [Xenopus laevis]
gi|55153756	colgalt1-b	-							1	1	0-0-1	-				1	1	0-0-1	-				1	1	1-0-0	-				1	1	1-0-0	-				-							0	Glt25d1a protein [Xenopus laevis]
gi|58702028	tdrkh	-							1	1	0-0-1	-				1	1	0-0-1	-				1	1	0-1-0	-				-							1	1	0-0-1	-				0	MGC85144 protein [Xenopus laevis]
gi|62823180	nbn	1	1	1-0-0	-				1	1	0-0-1	-				1	1	0-0-1	-				1	1	0-0-1	-				-							-							0	NBS1 [Xenopus laevis]
gi|6636514	cgn	1	1	1-0-0	-				1	1	0-0-1	-				1	1	0-0-1	-				-							1	1	1-0-0	-				-							0	cingulin [Xenopus laevis]
gi|66910780	LOC446936	1	1	0-1-0	-				1	1	0-1-0	-				1	1	1-0-0	-				1	1	0-0-1	-				-							-							0	LOC446936 protein [Xenopus laevis]
gi|68534330	prep	1	2	1-0-1	-				-							1	1	0-0-1	-				1	1	1-0-0	-				1	1	0-1-0	-				-							0	PREP protein [Xenopus laevis]
gi|71681260	hsd17b7	1	1	1-0-0	-				-							-							1	1	1-0-0	-				1	1	0-1-0	-				1	1	0-1-0	-				0	MGC114978 protein [Xenopus laevis]
gi|82176635	twf2-a	1	1	1-0-0	-				1	1	0-1-0	-				-							-							1	1	1-0-0	-				1	1	0-0-1	-				0	RecName: Full=Twinfilin-2-A
gi|82176834	mvb12a	1	1	1-0-0	-				1	1	1-0-0	-				1	1	0-0-1	-				-							1	2	0-1-1	-				-							0	RecName: Full=Multivesicular body subunit 12A; AltName: Full=ESCRT-I complex subunit MVB12A; AltName: Full=Protein FAM125A
gi|82179622	borcs5	1	1	1-0-0	-				-							1	1	0-1-0	-				1	2	1-1-0	-				1	3	1-1-1	-				-							0	RecName: Full=Loss of heterozygosity 12 chromosomal region 1 protein homolog
gi|82185478	gpkow	1	1	1-0-0	-				1	1	0-0-1	-				1	1	0-1-0	-				-							1	1	0-1-0	-				-							0	RecName: Full=G patch domain and KOW motifs-containing protein
gi|82235566	mast3	-							1	1	0-0-1	-				1	1	0-0-1	-				1	1	1-0-0	-				1	1	0-0-1	-				-							0	RecName: Full=Microtubule-associated serine/threonine-protein kinase 3
gi|47682950	nudc	-							-							5	1	0-0-5	-				2	3	2-1-1	-				3	3	1-3-1	-				3	3	3-3-2	-				0	MGC83068 protein [Xenopus laevis]
gi|148223782	eif3e	-							-							10	1	0-0-10	-				7	2	7-0-7	-				7	3	7-5-2	-				4	1	0-4-0	-				0	eukaryotic translation initiation factor 3 subunit E-B [Xenopus laevis]
gi|114108071	LOC100125664	-							2	1	0-0-2	-				-							1	1	1-0-0	-				2	2	0-1-2	-				2	2	0-2-1	-				0	LOC100125664 protein [Xenopus laevis]
gi|148235558	urod	-							2	2	2-2-0	-				1	2	1-0-1	-				2	1	2-0-0	-				2	2	0-1-2	-				-							0	uroporphyrinogen decarboxylase [Xenopus laevis]
gi|147903903	exoc8	3	1	3-0-0	-				1	1	0-0-1	-				2	1	0-2-0	-				-							-							2	1	0-2-0	-				0	exocyst complex component 8 [Xenopus laevis]
gi|148226831	prpf3	3	2	3-2-0	-				1	1	0-1-0	-				2	2	2-0-1	-				2	2	1-0-2	-				-							-							0	U4/U6 small nuclear ribonucleoprotein Prp3 [Xenopus laevis]
gi|162287243	eml2	3	1	3-0-0	-				1	2	1-0-1	-				2	2	1-0-2	-				-							2	2	0-1-2	-				-							0	echinoderm microtubule associated protein like 2 [Xenopus laevis]
gi|169642046	LOC100158330	3	1	0-3-0	-				2	2	0-2-1	-				2	2	2-0-1	-				-							1	1	0-0-1	-				-							128.8	LOC100158330 protein
gi|214241	hnrnpa1	2	1	2-0-0	-				-							3	1	0-0-3	-				-							1	3	1-1-1	-				2	1	0-0-2	-				37.1	ribonucleoprotein A1b
gi|54038195	LOC495107	3	1	3-0-0	-				2	1	0-0-2	-				2	2	0-1-2	-				-							-							1	1	0-1-0	-				64	LOC495107 protein
gi|123884206	aarsd1-a	3	1	3-0-0	-				-							1	1	0-0-1	-				-							2	2	0-1-2	-				1	1	0-0-1	-				0	RecName: Full=Alanyl-tRNA editing protein Aarsd1-A; AltName: Full=Alanyl-tRNA synthetase domain-containing protein 1-A
gi|147902934	uqcrc1	3	2	3-0-1	-				2	2	2-0-1	-				1	2	0-1-1	-				-							1	2	0-1-1	-				-							0	ubiquinol-cytochrome c reductase core protein I [Xenopus laevis]
gi|147904469	uqcrc2	3	1	3-0-0	-				2	3	2-1-2	-				1	2	0-1-1	-				1	1	0-0-1	-				-							-							0	Ubiquinol-cytochrome C reductase complex [Xenopus laevis]
gi|28881882	topbp1-A	3	2	3-1-0	-				1	2	1-0-1	-				2	2	2-0-1	-				1	1	1-0-0	-				-							-							0	Cut5-related protein [Xenopus laevis]
gi|3550684	kif3b	3	1	3-0-0	-				1	1	0-0-1	-				2	1	0-0-2	-				-							1	1	0-1-0	-				-							0	kinesin like protein 3 [Xenopus laevis]
gi|47938672	-	3	1	3-0-0	-				-							1	1	1-0-0	-				-							2	1	0-2-0	-				1	2	1-1-0	-				0	MGC81511 protein [Xenopus laevis]
gi|68533781	LOC398937	2	1	2-0-0	-				-							-							1	1	1-0-0	-				3	1	3-0-0	-				1	1	0-0-1	-				41.7	LOC398937 protein
[truncated: 1,761 more rows]
